# Supplementary material for: High-throughput transcriptomics reveals common and strain-specific responses of human macrophages to infection with Mycobacterium abscessus Smooth and Rough variants
Source: BMC Genomics. 2015 Dec 9;16:1046. doi: 10.1186/s12864-015-2246-1 (PMC4674915; doi:10.1186/s12864-015-2246-1)
Supplement: Additional file 3: Table S1. — Read mapping statistics for RNA-seq and small RNA-seq (sRNA-seq) libraries. For RNA-seq libraries, the numbers of reads mapping uniquely to the human reference genome are indicated. For sRNA-seq libraries, the numbers of reads mapping to mature miRNAs from miRBase are given. (XLSX 7 kb) [file 12864_2015_2246_MOESM3_ESM.xlsx]

## Sheet: RNA-seq libraries
Sample	Time point (hpi)	Replicate	Library size (reads)	Reads mapped to human genome
Uninfected	1	1	29842789	24697177
Uninfected	1	2	5372307	4511989
Uninfected	1	3	21181584	12881074
Uninfected	4	1	51567522	43158521
Uninfected	4	2	5643310	4757716
Uninfected	4	3	32772702	25972120
Uninfected	24	1	13868287	11514800
Uninfected	24	2	8473600	6979836
Uninfected	24	3	26319119	21649697
MAB-R-infected	1	1	16959006	14032782
MAB-R-infected	1	2	14698273	11994788
MAB-R-infected	1	3	29406521	23477815
MAB-R-infected	4	1	21508685	17795120
MAB-R-infected	4	2	10853733	9025619
MAB-R-infected	4	3	26596675	21022394
MAB-R-infected	24	1	27381974	22849767
MAB-R-infected	24	2	11672009	9201873
MAB-R-infected	24	3	31170822	22642125
MAB-S-infected	1	1	22412566	18504000
MAB-S-infected	1	2	13192355	10952483
MAB-S-infected	1	3	23968525	20067953
MAB-S-infected	4	1	18939798	15673128
MAB-S-infected	4	2	8551968	7120354
MAB-S-infected	4	3	21654145	18108039
MAB-S-infected	24	1	112422545	94515773
MAB-S-infected	24	2	10659874	8940349
MAB-S-infected	24	3	3102439	2315326

## Sheet: sRNA-seq libraries
Sample	Time point (hpi)	Replicate	Library size (reads)	Reads mapping to mature miRNAs (miRBase)
Uninfected	1	1	1536532	939633
Uninfected	1	2	742729	409631
Uninfected	1	3	472748	288207
Uninfected	4	1	741431	411891
Uninfected	4	2	746585	374049
Uninfected	4	3	1217708	775168
Uninfected	24	1	1117808	631705
Uninfected	24	2	1193261	817502
Uninfected	24	3	429650	319023
MAB-R-infected	1	1	1636501	971666
MAB-R-infected	1	2	641461	395400
MAB-R-infected	4	1	2242714	1372819
MAB-R-infected	4	2	654666	325695
MAB-R-infected	24	1	1584027	925948
MAB-R-infected	24	2	415765	237201
MAB-R-infected	24	3	490535	307928
MAB-R-infected	24	4	571972	254493
MAB-S-infected	1	1	4259292	2429428
MAB-S-infected	1	2	877987	474276
MAB-S-infected	4	1	2296394	1303088
MAB-S-infected	4	2	559840	295577
MAB-S-infected	24	1	2475381	1329878
MAB-S-infected	24	2	1023372	560373
MAB-S-infected	24	3	573247	340262
MAB-S-infected	24	4	450042	299460
