# Supplementary material for: High-throughput transcriptomics reveals common and strain-specific responses of human macrophages to infection with Mycobacterium abscessus Smooth and Rough variants
Source: BMC Genomics. 2015 Dec 9;16:1046. doi: 10.1186/s12864-015-2246-1 (PMC4674915; doi:10.1186/s12864-015-2246-1)
Supplement: Additional file 5: Table S2. — Differentially expressed (DE) mRNAs identified in response to MAB-R and MAB-S infection. Genes were regarded as DE if they had an absolute Log2 Fold Change of at least 1, and an adjusted P-value (FDR) of less than 0.05. (XLSX 336 kb) [file 12864_2015_2246_MOESM5_ESM.xlsx]

## Sheet: MAB-R
Ensembl ID	Gene symbol	Gene description	Time point	Log2 fold change	P-value	FDR
ENSG00000112096	SOD2	superoxide dismutase 2, mitochondrial	4hpi	4.71472	1.7e-38	2.15e-34
ENSG00000163739	CXCL1	chemokine (C-X-C motif) ligand 1 (melanoma growth stimulating activity, alpha)	4hpi	5.99737	3.49e-35	2.21e-31
ENSG00000112096	SOD2	superoxide dismutase 2, mitochondrial	24hpi	4.4339	4.34e-35	5.5e-31
ENSG00000275302	CCL4	chemokine (C-C motif) ligand 4	4hpi	6.7353	2.61e-34	1.1e-30
ENSG00000275302	CCL4	chemokine (C-C motif) ligand 4	24hpi	6.0678	9.42e-30	5.96e-26
ENSG00000150938	CRIM1	cysteine rich transmembrane BMP regulator 1 (chordin-like)	4hpi	3.28631	1.89e-28	5.97e-25
ENSG00000126353	CCR7	chemokine (C-C motif) receptor 7	24hpi	7.12201	2.41e-28	1.02e-24
ENSG00000115919	KYNU	kynureninase	4hpi	2.92545	1.66e-27	3.5e-24
ENSG00000276070	CCL4L1	chemokine (C-C motif) ligand 4-like 1	4hpi	6.07023	1.44e-27	3.5e-24
ENSG00000073756	PTGS2	prostaglandin-endoperoxide synthase 2 (prostaglandin G/H synthase and cyclooxygenase)	24hpi	5.76022	1.67e-27	4.22e-24
ENSG00000163739	CXCL1	chemokine (C-X-C motif) ligand 1 (melanoma growth stimulating activity, alpha)	24hpi	5.01887	1.41e-27	4.22e-24
ENSG00000078081	LAMP3	lysosomal-associated membrane protein 3	4hpi	6.47141	5.9e-27	1.07e-23
ENSG00000081041	CXCL2	chemokine (C-X-C motif) ligand 2	4hpi	6.02608	7.79e-27	1.23e-23
ENSG00000143333	RGS16	regulator of G-protein signaling 16	24hpi	3.95322	9.95e-27	2.1e-23
ENSG00000105246	EBI3	Epstein-Barr virus induced 3	24hpi	3.69573	3.2e-26	5.79e-23
ENSG00000130368	MAS1	MAS1 proto-oncogene, G protein-coupled receptor	24hpi	5.88554	4.82e-25	7.62e-22
ENSG00000056558	TRAF1	TNF receptor-associated factor 1	4hpi	4.23971	5.5e-25	7.73e-22
ENSG00000122641	INHBA	inhibin, beta A	24hpi	4.7561	1.78e-24	2.5e-21
ENSG00000160883	HK3	hexokinase 3 (white cell)	24hpi	-3.36705	9.03e-24	1.14e-20
ENSG00000197122	SRC	SRC proto-oncogene, non-receptor tyrosine kinase	24hpi	4.38616	1.31e-23	1.5e-20
ENSG00000115919	KYNU	kynureninase	24hpi	2.6615	1.61e-23	1.7e-20
ENSG00000167703	SLC43A2	solute carrier family 43 (amino acid system L transporter), member 2	24hpi	4.68681	2.7e-23	2.62e-20
ENSG00000125538	IL1B	interleukin 1, beta	24hpi	4.17591	3.9e-23	3.53e-20
ENSG00000128917	DLL4	delta-like 4 (Drosophila)	4hpi	4.43371	3.33e-23	4.21e-20
ENSG00000185215	TNFAIP2	tumor necrosis factor, alpha-induced protein 2	4hpi	3.4923	6.77e-23	7.79e-20
ENSG00000121594	CD80	CD80 molecule	24hpi	5.43841	3.48e-22	2.93e-19
ENSG00000108342	CSF3	colony stimulating factor 3 (granulocyte)	24hpi	11.2997	3.95e-22	3.01e-19
ENSG00000109339	MAPK10	mitogen-activated protein kinase 10	24hpi	4.36649	4.04e-22	3.01e-19
ENSG00000135245	HILPDA	hypoxia inducible lipid droplet-associated	24hpi	2.86932	4.93e-22	3.47e-19
ENSG00000137331	IER3	immediate early response 3	24hpi	3.43068	5.97e-22	3.98e-19
ENSG00000074416	MGLL	monoglyceride lipase	24hpi	3.05282	8.16e-22	5.16e-19
ENSG00000168334	XIRP1	xin actin-binding repeat containing 1	24hpi	2.98179	8.78e-22	5.29e-19
ENSG00000166016	ABTB2	ankyrin repeat and BTB (POZ) domain containing 2	4hpi	3.1665	9.72e-22	1.02e-18
ENSG00000185745	IFIT1	interferon-induced protein with tetratricopeptide repeats 1	24hpi	3.59779	4.02e-21	2.31e-18
ENSG00000115604	IL18R1	interleukin 18 receptor 1	4hpi	5.46053	3.62e-21	3.53e-18
ENSG00000171115	GIMAP8	GTPase, IMAP family member 8	24hpi	3.02448	8.86e-21	4.88e-18
ENSG00000108691	CCL2	chemokine (C-C motif) ligand 2	24hpi	4.81124	1.78e-20	9.37e-18
ENSG00000148677	ANKRD1	ankyrin repeat domain 1 (cardiac muscle)	24hpi	6.7946	2.26e-20	1.12e-17
ENSG00000276070	CCL4L1	chemokine (C-C motif) ligand 4-like 1	24hpi	4.93471	2.3e-20	1.12e-17
ENSG00000169429	CXCL8	chemokine (C-X-C motif) ligand 8	24hpi	5.10222	2.45e-20	1.15e-17
ENSG00000115008	IL1A	interleukin 1, alpha	24hpi	5.75894	3.56e-20	1.61e-17
ENSG00000081041	CXCL2	chemokine (C-X-C motif) ligand 2	24hpi	4.95221	5.72e-20	2.5e-17
ENSG00000128917	DLL4	delta-like 4 (Drosophila)	24hpi	4.08369	9.49e-20	4.01e-17
ENSG00000105976	MET	MET proto-oncogene, receptor tyrosine kinase	24hpi	3.94246	1.01e-19	4.14e-17
ENSG00000144802	NFKBIZ	nuclear factor of kappa light polypeptide gene enhancer in B-cells inhibitor, zeta	1hpi	3.29742	4.07e-21	5.15e-17
ENSG00000118503	TNFAIP3	tumor necrosis factor, alpha-induced protein 3	4hpi	2.41482	1.31e-19	1.18e-16
ENSG00000134107	BHLHE40	basic helix-loop-helix family, member e40	24hpi	2.39492	5.78e-19	2.29e-16
ENSG00000134070	IRAK2	interleukin-1 receptor-associated kinase 2	4hpi	3.45368	4.27e-19	3.38e-16
ENSG00000162924	REL	v-rel avian reticuloendotheliosis viral oncogene homolog	4hpi	2.88773	4.07e-19	3.38e-16
ENSG00000138131	LOXL4	lysyl oxidase-like 4	24hpi	-3.36351	9.33e-19	3.58e-16
ENSG00000128342	LIF	leukemia inhibitory factor	24hpi	4.65316	1.29e-18	4.79e-16
ENSG00000137959	IFI44L	interferon-induced protein 44-like	24hpi	3.94329	1.52e-18	5.5e-16
ENSG00000137393	RNF144B	ring finger protein 144B	4hpi	5.19472	1.06e-18	7.91e-16
ENSG00000121594	CD80	CD80 molecule	4hpi	4.05549	1.26e-18	8.87e-16
ENSG00000166396	SERPINB7	serpin peptidase inhibitor, clade B (ovalbumin), member 7	24hpi	9.56101	2.99e-18	1.05e-15
ENSG00000100906	NFKBIA	nuclear factor of kappa light polypeptide gene enhancer in B-cells inhibitor, alpha	4hpi	2.60595	1.83e-18	1.22e-15
ENSG00000125430	HS3ST3B1	heparan sulfate (glucosamine) 3-O-sulfotransferase 3B1	24hpi	3.14541	3.74e-18	1.28e-15
ENSG00000134070	IRAK2	interleukin-1 receptor-associated kinase 2	24hpi	3.32851	5.35e-18	1.78e-15
ENSG00000137331	IER3	immediate early response 3	4hpi	3.05533	3e-18	1.9e-15
ENSG00000163082	SGPP2	sphingosine-1-phosphate phosphatase 2	4hpi	4.60566	4.06e-18	2.44e-15
ENSG00000120129	DUSP1	dual specificity phosphatase 1	24hpi	3.18473	7.58e-18	2.46e-15
ENSG00000180616	SSTR2	somatostatin receptor 2	24hpi	4.13041	8.6e-18	2.72e-15
ENSG00000159167	STC1	stanniocalcin 1	24hpi	4.94256	1.03e-17	3.18e-15
ENSG00000169245	CXCL10	chemokine (C-X-C motif) ligand 10	24hpi	3.34388	1.14e-17	3.43e-15
ENSG00000128342	LIF	leukemia inhibitory factor	4hpi	4.55531	7.08e-18	4.07e-15
ENSG00000119508	NR4A3	nuclear receptor subfamily 4, group A, member 3	24hpi	4.02248	1.59e-17	4.69e-15
ENSG00000119917	IFIT3	interferon-induced protein with tetratricopeptide repeats 3	24hpi	3.29924	1.8e-17	5.17e-15
ENSG00000154645	CHODL	chondrolectin	24hpi	-3.54604	2.84e-17	7.99e-15
ENSG00000138670	RASGEF1B	RasGEF domain family, member 1B	24hpi	2.14428	3.62e-17	9.95e-15
ENSG00000119900	OGFRL1	opioid growth factor receptor-like 1	4hpi	2.50954	2.31e-17	1.27e-14
ENSG00000144802	NFKBIZ	nuclear factor of kappa light polypeptide gene enhancer in B-cells inhibitor, zeta	4hpi	2.9203	2.69e-17	1.42e-14
ENSG00000184156	KCNQ3	potassium channel, voltage gated KQT-like subfamily Q, member 3	24hpi	-2.18614	5.79e-17	1.56e-14
ENSG00000112149	CD83	CD83 molecule	4hpi	2.16509	3.29e-17	1.67e-14
ENSG00000169247	SH3TC2	SH3 domain and tetratricopeptide repeats 2	24hpi	-3.52432	7.37e-17	1.94e-14
ENSG00000137491	SLCO2B1	solute carrier organic anion transporter family, member 2B1	24hpi	-2.65469	8.97e-17	2.32e-14
ENSG00000149294	NCAM1	neural cell adhesion molecule 1	24hpi	2.94615	1.22e-16	3.09e-14
ENSG00000156234	CXCL13	chemokine (C-X-C motif) ligand 13	24hpi	5.25565	1.28e-16	3.18e-14
ENSG00000146674	IGFBP3	insulin-like growth factor binding protein 3	24hpi	3.49896	1.52e-16	3.69e-14
ENSG00000145632	PLK2	polo-like kinase 2	24hpi	-3.42004	1.75e-16	4.18e-14
ENSG00000110944	IL23A	interleukin 23, alpha subunit p19	24hpi	4.75338	1.95e-16	4.57e-14
ENSG00000123610	TNFAIP6	tumor necrosis factor, alpha-induced protein 6	24hpi	5.82628	2.21e-16	5.09e-14
ENSG00000020633	RUNX3	runt-related transcription factor 3	24hpi	2.42056	2.34e-16	5.29e-14
ENSG00000145901	TNIP1	TNFAIP3 interacting protein 1	4hpi	2.87991	1.11e-16	5.4e-14
ENSG00000232810	TNF	tumor necrosis factor	4hpi	4.78672	1.16e-16	5.45e-14
ENSG00000182957	SPATA13	spermatogenesis associated 13	24hpi	3.00137	3.93e-16	8.73e-14
ENSG00000205927	OLIG2	oligodendrocyte lineage transcription factor 2	24hpi	2.93881	5.37e-16	1.17e-13
ENSG00000169116	PARM1	prostate androgen-regulated mucin-like protein 1	24hpi	2.338	6.34e-16	1.36e-13
ENSG00000164181	ELOVL7	ELOVL fatty acid elongase 7	4hpi	3.14697	3.47e-16	1.57e-13
ENSG00000115008	IL1A	interleukin 1, alpha	4hpi	4.96342	3.88e-16	1.69e-13
ENSG00000169429	CXCL8	chemokine (C-X-C motif) ligand 8	4hpi	4.32702	4.16e-16	1.76e-13
ENSG00000185245	GP1BA	glycoprotein Ib (platelet), alpha polypeptide	4hpi	5.89946	4.33e-16	1.77e-13
ENSG00000115363	EVA1A	eva-1 homolog A (C. elegans)	24hpi	6.8163	1.06e-15	2.23e-13
ENSG00000100906	NFKBIA	nuclear factor of kappa light polypeptide gene enhancer in B-cells inhibitor, alpha	24hpi	2.35913	1.21e-15	2.51e-13
ENSG00000110047	EHD1	EH-domain containing 1	4hpi	3.07469	7.06e-16	2.79e-13
ENSG00000110944	IL23A	interleukin 23, alpha subunit p19	4hpi	4.74417	7.76e-16	2.98e-13
ENSG00000117298	ECE1	endothelin converting enzyme 1	4hpi	3.11672	8.26e-16	3.07e-13
ENSG00000184557	SOCS3	suppressor of cytokine signaling 3	24hpi	5.24707	1.58e-15	3.22e-13
ENSG00000096060	FKBP5	FK506 binding protein 5	4hpi	2.47844	1.07e-15	3.85e-13
ENSG00000073737	DHRS9	dehydrogenase/reductase (SDR family) member 9	24hpi	-2.94913	2.21e-15	4.44e-13
ENSG00000109320	NFKB1	nuclear factor of kappa light polypeptide gene enhancer in B-cells 1	4hpi	1.96797	1.29e-15	4.52e-13
ENSG00000090339	ICAM1	intercellular adhesion molecule 1	4hpi	2.31414	1.39e-15	4.63e-13
ENSG00000152484	USP12	ubiquitin specific peptidase 12	4hpi	2.16519	1.36e-15	4.63e-13
ENSG00000136048	DRAM1	DNA-damage regulated autophagy modulator 1	4hpi	3.23582	1.98e-15	6.44e-13
ENSG00000115009	CCL20	chemokine (C-C motif) ligand 20	4hpi	4.93455	2.07e-15	6.54e-13
ENSG00000134326	CMPK2	cytidine monophosphate (UMP-CMP) kinase 2, mitochondrial	24hpi	2.9353	3.87e-15	7.65e-13
ENSG00000135114	OASL	2'-5'-oligoadenylate synthetase-like	24hpi	3.1417	4.58e-15	8.91e-13
ENSG00000182050	MGAT4C	MGAT4 family, member C	4hpi	5.03384	3.04e-15	9.39e-13
ENSG00000115963	RND3	Rho family GTPase 3	24hpi	1.89081	4.92e-15	9.43e-13
ENSG00000122694	GLIPR2	GLI pathogenesis-related 2	24hpi	-1.53419	5.62e-15	1.05e-12
ENSG00000123095	BHLHE41	basic helix-loop-helix family, member e41	24hpi	3.21043	5.59e-15	1.05e-12
ENSG00000276085	CCL3L3	chemokine (C-C motif) ligand 3-like 3	24hpi	4.56861	6.76e-15	1.24e-12
ENSG00000134321	RSAD2	radical S-adenosyl methionine domain containing 2	24hpi	3.3238	8.28e-15	1.48e-12
ENSG00000159399	HK2	hexokinase 2	24hpi	1.97355	8.19e-15	1.48e-12
ENSG00000125538	IL1B	interleukin 1, beta	4hpi	3.13795	5.78e-15	1.74e-12
ENSG00000080573	COL5A3	collagen, type V, alpha 3	24hpi	3.5466	1.01e-14	1.77e-12
ENSG00000163734	CXCL3	chemokine (C-X-C motif) ligand 3	24hpi	4.37123	1.12e-14	1.94e-12
ENSG00000157601	MX1	MX dynamin-like GTPase 1	24hpi	3.26438	1.58e-14	2.7e-12
ENSG00000010818	HIVEP2	human immunodeficiency virus type I enhancer binding protein 2	24hpi	3.69961	1.97e-14	3.33e-12
ENSG00000276085	CCL3L3	chemokine (C-C motif) ligand 3-like 3	4hpi	4.48518	1.51e-14	4.45e-12
ENSG00000139725	RHOF	ras homolog family member F (in filopodia)	4hpi	2.20484	1.99e-14	5.72e-12
ENSG00000188613	NANOS1	nanos homolog 1 (Drosophila)	4hpi	3.08086	2.06e-14	5.81e-12
ENSG00000160326	SLC2A6	solute carrier family 2 (facilitated glucose transporter), member 6	4hpi	2.27666	2.79e-14	7.67e-12
ENSG00000145777	TSLP	thymic stromal lymphopoietin	4hpi	4.31197	3.21e-14	8.63e-12
ENSG00000107201	DDX58	DEAD (Asp-Glu-Ala-Asp) box polypeptide 58	24hpi	2.52123	5.81e-14	9.68e-12
ENSG00000110042	DTX4	deltex 4, E3 ubiquitin ligase	24hpi	2.1825	6.32e-14	1.04e-11
ENSG00000012124	CD22	CD22 molecule	24hpi	-1.67398	6.5e-14	1.05e-11
ENSG00000073756	PTGS2	prostaglandin-endoperoxide synthase 2 (prostaglandin G/H synthase and cyclooxygenase)	4hpi	3.66944	3.97e-14	1.05e-11
ENSG00000123610	TNFAIP6	tumor necrosis factor, alpha-induced protein 6	4hpi	5.07347	4.07e-14	1.05e-11
ENSG00000125462	C1orf61	chromosome 1 open reading frame 61	4hpi	5.84281	4.3e-14	1.09e-11
ENSG00000173918	C1QTNF1	C1q and tumor necrosis factor related protein 1	24hpi	7.21056	6.93e-14	1.11e-11
ENSG00000163734	CXCL3	chemokine (C-X-C motif) ligand 3	4hpi	4.27286	4.63e-14	1.15e-11
ENSG00000135636	DYSF	dysferlin	24hpi	-4.57033	7.65e-14	1.21e-11
ENSG00000134602	STK26	serine/threonine protein kinase 26	4hpi	2.14823	5.74e-14	1.4e-11
ENSG00000070961	ATP2B1	ATPase, Ca++ transporting, plasma membrane 1	24hpi	2.1876	1.02e-13	1.6e-11
ENSG00000153162	BMP6	bone morphogenetic protein 6	24hpi	3.3585	1.06e-13	1.64e-11
ENSG00000163735	CXCL5	chemokine (C-X-C motif) ligand 5	24hpi	5.5588	1.14e-13	1.74e-11
ENSG00000138642	HERC6	HECT and RLD domain containing E3 ubiquitin protein ligase family member 6	24hpi	2.09938	1.19e-13	1.79e-11
ENSG00000169548	ZNF280A	zinc finger protein 280A	24hpi	-3.43893	1.2e-13	1.79e-11
ENSG00000126353	CCR7	chemokine (C-C motif) receptor 7	4hpi	3.9301	8.02e-14	1.91e-11
ENSG00000053918	KCNQ1	potassium channel, voltage gated KQT-like subfamily Q, member 1	24hpi	-2.54888	1.52e-13	2.24e-11
ENSG00000167601	AXL	AXL receptor tyrosine kinase	24hpi	2.56116	1.6e-13	2.33e-11
ENSG00000126561	STAT5A	signal transducer and activator of transcription 5A	4hpi	1.99135	1.04e-13	2.38e-11
ENSG00000153898	MCOLN2	mucolipin 2	4hpi	2.60837	1.03e-13	2.38e-11
ENSG00000131459	GFPT2	glutamine-fructose-6-phosphate transaminase 2	24hpi	4.33365	1.77e-13	2.55e-11
ENSG00000141664	ZCCHC2	zinc finger, CCHC domain containing 2	24hpi	2.05119	1.97e-13	2.81e-11
ENSG00000198719	DLL1	delta-like 1 (Drosophila)	24hpi	3.32533	2.2e-13	3.1e-11
ENSG00000108342	CSF3	colony stimulating factor 3 (granulocyte)	4hpi	6.81381	1.41e-13	3.18e-11
ENSG00000092068	SLC7A8	solute carrier family 7 (amino acid transporter light chain, L system), member 8	24hpi	-2.42082	3.32e-13	4.62e-11
ENSG00000115363	EVA1A	eva-1 homolog A (C. elegans)	4hpi	4.19778	2.45e-13	5.44e-11
ENSG00000144802	NFKBIZ	nuclear factor of kappa light polypeptide gene enhancer in B-cells inhibitor, zeta	24hpi	2.4602	4.31e-13	5.93e-11
ENSG00000117394	SLC2A1	solute carrier family 2 (facilitated glucose transporter), member 1	24hpi	2.01924	4.91e-13	6.68e-11
ENSG00000081041	CXCL2	chemokine (C-X-C motif) ligand 2	1hpi	3.96212	1.63e-14	6.87e-11
ENSG00000232810	TNF	tumor necrosis factor	1hpi	4.3684	1.19e-14	6.87e-11
ENSG00000184557	SOCS3	suppressor of cytokine signaling 3	4hpi	4.64209	3.19e-13	6.97e-11
ENSG00000175463	TBC1D10C	TBC1 domain family, member 10C	24hpi	-3.14717	5.43e-13	7.31e-11
ENSG00000003402	CFLAR	CASP8 and FADD-like apoptosis regulator	24hpi	1.90556	5.89e-13	7.85e-11
ENSG00000188313	PLSCR1	phospholipid scramblase 1	24hpi	2.19934	6.42e-13	8.46e-11
ENSG00000135604	STX11	syntaxin 11	4hpi	2.23902	3.96e-13	8.48e-11
ENSG00000183486	MX2	MX dynamin-like GTPase 2	24hpi	2.61681	9.5e-13	1.24e-10
ENSG00000049759	NEDD4L	neural precursor cell expressed, developmentally down-regulated 4-like, E3 ubiquitin protein ligase	24hpi	2.29658	9.89e-13	1.28e-10
ENSG00000166523	CLEC4E	C-type lectin domain family 4, member E	24hpi	8.74479	1.12e-12	1.44e-10
ENSG00000277632	CCL3	chemokine (C-C motif) ligand 3	24hpi	3.72118	1.17e-12	1.48e-10
ENSG00000111331	OAS3	2'-5'-oligoadenylate synthetase 3, 100kDa	24hpi	2.15768	1.24e-12	1.55e-10
ENSG00000137393	RNF144B	ring finger protein 144B	24hpi	4.06904	1.3e-12	1.61e-10
ENSG00000125266	EFNB2	ephrin-B2	24hpi	2.5395	1.35e-12	1.66e-10
ENSG00000115009	CCL20	chemokine (C-C motif) ligand 20	24hpi	4.24435	1.42e-12	1.73e-10
ENSG00000170989	S1PR1	sphingosine-1-phosphate receptor 1	24hpi	-3.91143	1.62e-12	1.95e-10
ENSG00000184349	EFNA5	ephrin-A5	24hpi	3.37141	1.64e-12	1.96e-10
ENSG00000188747	NOXA1	NADPH oxidase activator 1	24hpi	-3.55782	1.71e-12	2.03e-10
ENSG00000182511	FES	FES proto-oncogene, tyrosine kinase	24hpi	-2.2081	1.81e-12	2.12e-10
ENSG00000114812	VIPR1	vasoactive intestinal peptide receptor 1	24hpi	-3.0756	1.83e-12	2.13e-10
ENSG00000176438	SYNE3	spectrin repeat containing, nuclear envelope family member 3	24hpi	-1.36368	1.96e-12	2.26e-10
ENSG00000055332	EIF2AK2	eukaryotic translation initiation factor 2-alpha kinase 2	24hpi	1.91426	2.02e-12	2.27e-10
ENSG00000138646	HERC5	HECT and RLD domain containing E3 ubiquitin protein ligase 5	24hpi	2.91528	2.02e-12	2.27e-10
ENSG00000274286	ADRA2B	adrenoceptor alpha 2B	24hpi	-3.10947	2.01e-12	2.27e-10
ENSG00000004799	PDK4	pyruvate dehydrogenase kinase, isozyme 4	24hpi	-4.98287	2.18e-12	2.4e-10
ENSG00000177989	ODF3B	outer dense fiber of sperm tails 3B	24hpi	2.72671	2.16e-12	2.4e-10
ENSG00000006459	KDM7A	lysine (K)-specific demethylase 7A	24hpi	1.60255	2.24e-12	2.45e-10
ENSG00000184489	PTP4A3	protein tyrosine phosphatase type IVA, member 3	24hpi	-2.15778	2.29e-12	2.48e-10
ENSG00000143882	ATP6V1C2	ATPase, H+ transporting, lysosomal 42kDa, V1 subunit C2	24hpi	-3.15211	2.32e-12	2.49e-10
ENSG00000115267	IFIH1	interferon induced with helicase C domain 1	24hpi	1.92332	2.44e-12	2.59e-10
ENSG00000110436	SLC1A2	solute carrier family 1 (glial high affinity glutamate transporter), member 2	4hpi	5.57986	1.24e-12	2.61e-10
ENSG00000130066	SAT1	spermidine/spermine N1-acetyltransferase 1	4hpi	2.45453	1.33e-12	2.77e-10
ENSG00000135916	ITM2C	integral membrane protein 2C	24hpi	-2.19655	2.74e-12	2.89e-10
ENSG00000067798	NAV3	neuron navigator 3	24hpi	2.32415	3.02e-12	3.16e-10
ENSG00000136244	IL6	interleukin 6	24hpi	6.29968	3.05e-12	3.16e-10
ENSG00000130066	SAT1	spermidine/spermine N1-acetyltransferase 1	24hpi	2.40424	3.09e-12	3.18e-10
ENSG00000135919	SERPINE2	serpin peptidase inhibitor, clade E (nexin, plasminogen activator inhibitor type 1), member 2	4hpi	2.92098	1.66e-12	3.39e-10
ENSG00000118946	PCDH17	protocadherin 17	24hpi	4.41453	3.43e-12	3.5e-10
ENSG00000115825	PRKD3	protein kinase D3	4hpi	1.78385	1.75e-12	3.51e-10
ENSG00000166016	ABTB2	ankyrin repeat and BTB (POZ) domain containing 2	24hpi	2.31394	3.48e-12	3.53e-10
ENSG00000143507	DUSP10	dual specificity phosphatase 10	24hpi	1.48419	3.6e-12	3.61e-10
ENSG00000010818	HIVEP2	human immunodeficiency virus type I enhancer binding protein 2	4hpi	3.36973	1.85e-12	3.66e-10
ENSG00000117298	ECE1	endothelin converting enzyme 1	24hpi	2.68745	3.83e-12	3.81e-10
ENSG00000131370	SH3BP5	SH3-domain binding protein 5 (BTK-associated)	24hpi	2.45684	3.93e-12	3.89e-10
ENSG00000184602	SNN	stannin	4hpi	2.52341	2.19e-12	4.27e-10
ENSG00000121281	ADCY7	adenylate cyclase 7	24hpi	-1.59915	4.46e-12	4.37e-10
ENSG00000145911	N4BP3	NEDD4 binding protein 3	24hpi	2.63628	4.5e-12	4.38e-10
ENSG00000026508	CD44	CD44 molecule (Indian blood group)	4hpi	2.19074	2.37e-12	4.47e-10
ENSG00000145365	TIFA	TRAF-interacting protein with forkhead-associated domain	4hpi	2.49901	2.34e-12	4.47e-10
ENSG00000213949	ITGA1	integrin, alpha 1	24hpi	2.73876	4.63e-12	4.47e-10
ENSG00000104635	SLC39A14	solute carrier family 39 (zinc transporter), member 14	24hpi	1.78985	4.67e-12	4.48e-10
ENSG00000168389	MFSD2A	major facilitator superfamily domain containing 2A	24hpi	2.16792	4.98e-12	4.73e-10
ENSG00000162433	AK4	adenylate kinase 4	4hpi	2.58169	2.58e-12	4.81e-10
ENSG00000121068	TBX2	T-box 2	24hpi	3.28749	5.28e-12	4.99e-10
ENSG00000104765	BNIP3L	BCL2/adenovirus E1B 19kDa interacting protein 3-like	24hpi	1.8562	5.5e-12	5.16e-10
ENSG00000197930	ERO1L	ERO1-like (S. cerevisiae)	24hpi	1.57286	5.74e-12	5.34e-10
ENSG00000005884	ITGA3	integrin, alpha 3 (antigen CD49C, alpha 3 subunit of VLA-3 receptor)	24hpi	-1.70278	6.19e-12	5.66e-10
ENSG00000101638	ST8SIA5	ST8 alpha-N-acetyl-neuraminide alpha-2,8-sialyltransferase 5	24hpi	-2.25555	6.21e-12	5.66e-10
ENSG00000130589	HELZ2	helicase with zinc finger 2, transcriptional coactivator	24hpi	2.26249	6.19e-12	5.66e-10
ENSG00000178860	MSC	musculin	24hpi	1.98001	6.43e-12	5.82e-10
ENSG00000064687	ABCA7	ATP-binding cassette, sub-family A (ABC1), member 7	24hpi	-1.9936	6.83e-12	6.13e-10
ENSG00000085117	CD82	CD82 molecule	24hpi	1.9175	7.21e-12	6.43e-10
ENSG00000110047	EHD1	EH-domain containing 1	24hpi	2.55711	7.45e-12	6.6e-10
ENSG00000138639	ARHGAP24	Rho GTPase activating protein 24	24hpi	3.24363	8.13e-12	7.15e-10
ENSG00000119514	GALNT12	polypeptide N-acetylgalactosaminyltransferase 12	24hpi	-2.28959	9.96e-12	8.7e-10
ENSG00000162433	AK4	adenylate kinase 4	24hpi	2.30211	1.08e-11	9.35e-10
ENSG00000179388	EGR3	early growth response 3	24hpi	3.98664	1.09e-11	9.4e-10
ENSG00000130368	MAS1	MAS1 proto-oncogene, G protein-coupled receptor	4hpi	3.25786	6e-12	1.1e-09
ENSG00000138378	STAT4	signal transducer and activator of transcription 4	4hpi	4.56901	6.3e-12	1.14e-09
ENSG00000138496	PARP9	poly (ADP-ribose) polymerase family, member 9	24hpi	1.95437	1.35e-11	1.15e-09
ENSG00000172817	CYP7B1	cytochrome P450, family 7, subfamily B, polypeptide 1	4hpi	3.31389	7.18e-12	1.28e-09
ENSG00000133805	AMPD3	adenosine monophosphate deaminase 3	24hpi	1.96095	1.52e-11	1.29e-09
ENSG00000124216	SNAI1	snail family zinc finger 1	24hpi	3.21379	1.6e-11	1.34e-09
ENSG00000187210	GCNT1	glucosaminyl (N-acetyl) transferase 1, core 2	24hpi	-2.54561	1.6e-11	1.34e-09
ENSG00000039560	RAI14	retinoic acid induced 14	24hpi	1.74639	1.73e-11	1.43e-09
ENSG00000103066	PLA2G15	phospholipase A2, group XV	24hpi	-1.44951	1.71e-11	1.43e-09
ENSG00000172183	ISG20	interferon stimulated exonuclease gene 20kDa	24hpi	2.69248	1.77e-11	1.46e-09
ENSG00000162896	PIGR	polymeric immunoglobulin receptor	24hpi	-2.57189	2.03e-11	1.66e-09
ENSG00000146457	WTAP	Wilms tumor 1 associated protein	4hpi	1.7624	1.01e-11	1.77e-09
ENSG00000115415	STAT1	signal transducer and activator of transcription 1, 91kDa	24hpi	1.71633	2.19e-11	1.78e-09
ENSG00000151012	SLC7A11	solute carrier family 7 (anionic amino acid transporter light chain, xc- system), member 11	24hpi	2.44273	2.35e-11	1.89e-09
ENSG00000078081	LAMP3	lysosomal-associated membrane protein 3	24hpi	4.20114	2.61e-11	2.09e-09
ENSG00000151790	TDO2	tryptophan 2,3-dioxygenase	24hpi	1.91771	2.63e-11	2.1e-09
ENSG00000065308	TRAM2	translocation associated membrane protein 2	24hpi	-1.43034	3.04e-11	2.4e-09
ENSG00000023445	BIRC3	baculoviral IAP repeat containing 3	4hpi	4.06733	1.4e-11	2.43e-09
ENSG00000163874	ZC3H12A	zinc finger CCCH-type containing 12A	24hpi	2.5502	3.12e-11	2.46e-09
ENSG00000169116	PARM1	prostate androgen-regulated mucin-like protein 1	4hpi	1.93059	1.44e-11	2.46e-09
ENSG00000186439	TRDN	triadin	24hpi	-2.77631	3.19e-11	2.49e-09
ENSG00000164674	SYTL3	synaptotagmin-like 3	24hpi	2.08957	3.37e-11	2.62e-09
ENSG00000153976	HS3ST3A1	heparan sulfate (glucosamine) 3-O-sulfotransferase 3A1	24hpi	2.58398	3.45e-11	2.66e-09
ENSG00000158517	NCF1	neutrophil cytosolic factor 1	24hpi	4.02881	3.5e-11	2.68e-09
ENSG00000132530	XAF1	XIAP associated factor 1	24hpi	1.68086	3.84e-11	2.93e-09
ENSG00000111674	ENO2	enolase 2 (gamma, neuronal)	24hpi	2.21729	4.06e-11	3.07e-09
ENSG00000133019	CHRM3	cholinergic receptor, muscarinic 3	24hpi	-2.15243	4.07e-11	3.07e-09
ENSG00000118503	TNFAIP3	tumor necrosis factor, alpha-induced protein 3	24hpi	1.71284	4.37e-11	3.27e-09
ENSG00000232810	TNF	tumor necrosis factor	24hpi	3.59763	4.69e-11	3.49e-09
ENSG00000105835	NAMPT	nicotinamide phosphoribosyltransferase	24hpi	2.28306	4.97e-11	3.68e-09
ENSG00000132274	TRIM22	tripartite motif containing 22	24hpi	2.9131	5.05e-11	3.71e-09
ENSG00000109320	NFKB1	nuclear factor of kappa light polypeptide gene enhancer in B-cells 1	24hpi	1.60618	5.1e-11	3.73e-09
ENSG00000133805	AMPD3	adenosine monophosphate deaminase 3	4hpi	1.94458	2.27e-11	3.82e-09
ENSG00000111335	OAS2	2'-5'-oligoadenylate synthetase 2, 69/71kDa	24hpi	2.04832	5.37e-11	3.91e-09
ENSG00000072952	MRVI1	murine retrovirus integration site 1 homolog	24hpi	-4.49859	5.46e-11	3.95e-09
ENSG00000121807	CCR2	chemokine (C-C motif) receptor 2	24hpi	-4.89506	5.65e-11	4.06e-09
ENSG00000115652	UXS1	UDP-glucuronate decarboxylase 1	4hpi	1.59205	2.65e-11	4.35e-09
ENSG00000167703	SLC43A2	solute carrier family 43 (amino acid system L transporter), member 2	4hpi	2.87117	2.63e-11	4.35e-09
ENSG00000157168	NRG1	neuregulin 1	24hpi	3.16691	6.4e-11	4.58e-09
ENSG00000112394	SLC16A10	solute carrier family 16 (aromatic amino acid transporter), member 10	24hpi	3.72081	6.66e-11	4.73e-09
ENSG00000185614	FAM212A	family with sequence similarity 212, member A	24hpi	-2.56574	6.74e-11	4.77e-09
ENSG00000163739	CXCL1	chemokine (C-X-C motif) ligand 1 (melanoma growth stimulating activity, alpha)	1hpi	2.98636	1.53e-12	4.83e-09
ENSG00000065320	NTN1	netrin 1	24hpi	3.19083	6.96e-11	4.9e-09
ENSG00000104419	NDRG1	N-myc downstream regulated 1	24hpi	2.08374	7.15e-11	5e-09
ENSG00000104368	PLAT	plasminogen activator, tissue	4hpi	6.98468	3.13e-11	5.08e-09
ENSG00000125740	FOSB	FBJ murine osteosarcoma viral oncogene homolog B	24hpi	4.13336	7.37e-11	5.12e-09
ENSG00000026508	CD44	CD44 molecule (Indian blood group)	24hpi	2.02119	7.77e-11	5.38e-09
ENSG00000052795	FNIP2	folliculin interacting protein 2	24hpi	1.51594	8.17e-11	5.62e-09
ENSG00000100906	NFKBIA	nuclear factor of kappa light polypeptide gene enhancer in B-cells inhibitor, alpha	1hpi	2.03825	2.39e-12	6.06e-09
ENSG00000149798	CDC42EP2	CDC42 effector protein (Rho GTPase binding) 2	24hpi	3.54797	9.24e-11	6.32e-09
ENSG00000148344	PTGES	prostaglandin E synthase	24hpi	7.61092	1.01e-10	6.88e-09
ENSG00000121933	ADORA3	adenosine A3 receptor	24hpi	-2.02365	1.04e-10	6.98e-09
ENSG00000186340	THBS2	thrombospondin 2	24hpi	-2.92844	1.04e-10	6.98e-09
ENSG00000196154	S100A4	S100 calcium binding protein A4	24hpi	-2.26655	1.04e-10	6.98e-09
ENSG00000119943	PYROXD2	pyridine nucleotide-disulphide oxidoreductase domain 2	24hpi	-2.61245	1.05e-10	7.01e-09
ENSG00000180758	GPR157	G protein-coupled receptor 157	4hpi	2.24018	4.5e-11	7.21e-09
ENSG00000173918	C1QTNF1	C1q and tumor necrosis factor related protein 1	4hpi	5.7147	4.68e-11	7.41e-09
ENSG00000089351	GRAMD1A	GRAM domain containing 1A	4hpi	1.96388	4.79e-11	7.48e-09
ENSG00000166928	MS4A14	membrane-spanning 4-domains, subfamily A, member 14	4hpi	1.43789	5.54e-11	8.55e-09
ENSG00000132669	RIN2	Ras and Rab interactor 2	24hpi	-1.43967	1.33e-10	8.78e-09
ENSG00000104856	RELB	v-rel avian reticuloendotheliosis viral oncogene homolog B	4hpi	1.52532	6.03e-11	9.08e-09
ENSG00000131979	GCH1	GTP cyclohydrolase 1	4hpi	2.95767	6.02e-11	9.08e-09
ENSG00000152778	IFIT5	interferon-induced protein with tetratricopeptide repeats 5	24hpi	2.08324	1.4e-10	9.26e-09
ENSG00000132510	KDM6B	lysine (K)-specific demethylase 6B	4hpi	2.47055	6.24e-11	9.3e-09
ENSG00000130340	SNX9	sorting nexin 9	24hpi	1.58254	1.48e-10	9.73e-09
ENSG00000177272	KCNA3	potassium channel, voltage gated shaker related subfamily A, member 3	4hpi	3.16582	6.95e-11	1.02e-08
ENSG00000108702	CCL1	chemokine (C-C motif) ligand 1	24hpi	4.51779	1.58e-10	1.03e-08
ENSG00000181634	TNFSF15	tumor necrosis factor (ligand) superfamily, member 15	24hpi	2.00604	1.75e-10	1.14e-08
ENSG00000138771	SHROOM3	shroom family member 3	24hpi	4.84667	1.9e-10	1.23e-08
ENSG00000102554	KLF5	Kruppel-like factor 5 (intestinal)	4hpi	2.26082	8.81e-11	1.28e-08
ENSG00000145901	TNIP1	TNFAIP3 interacting protein 1	24hpi	2.14316	2.13e-10	1.37e-08
ENSG00000183018	SPNS2	spinster homolog 2 (Drosophila)	24hpi	-1.73343	2.19e-10	1.4e-08
ENSG00000168994	PXDC1	PX domain containing 1	4hpi	2.84243	9.91e-11	1.43e-08
ENSG00000105246	EBI3	Epstein-Barr virus induced 3	4hpi	2.11426	1.05e-10	1.48e-08
ENSG00000152229	PSTPIP2	proline-serine-threonine phosphatase interacting protein 2	4hpi	2.78043	1.04e-10	1.48e-08
ENSG00000136244	IL6	interleukin 6	4hpi	7.0257	1.14e-10	1.55e-08
ENSG00000163661	PTX3	pentraxin 3, long	4hpi	2.2622	1.13e-10	1.55e-08
ENSG00000184014	DENND5A	DENN/MADD domain containing 5A	4hpi	1.56465	1.14e-10	1.55e-08
ENSG00000275302	CCL4	chemokine (C-C motif) ligand 4	1hpi	3.20359	7.5e-12	1.58e-08
ENSG00000059804	SLC2A3	solute carrier family 2 (facilitated glucose transporter), member 3	24hpi	1.6631	2.51e-10	1.6e-08
ENSG00000132510	KDM6B	lysine (K)-specific demethylase 6B	24hpi	2.37267	2.85e-10	1.8e-08
ENSG00000118495	PLAGL1	pleiomorphic adenoma gene-like 1	24hpi	1.45117	3.03e-10	1.91e-08
ENSG00000069399	BCL3	B-cell CLL/lymphoma 3	4hpi	2.20786	1.43e-10	1.92e-08
ENSG00000184014	DENND5A	DENN/MADD domain containing 5A	24hpi	1.51615	3.08e-10	1.93e-08
ENSG00000003402	CFLAR	CASP8 and FADD-like apoptosis regulator	4hpi	1.68315	1.45e-10	1.94e-08
ENSG00000168389	MFSD2A	major facilitator superfamily domain containing 2A	4hpi	1.99678	1.56e-10	2.05e-08
ENSG00000110042	DTX4	deltex 4, E3 ubiquitin ligase	4hpi	1.83688	1.61e-10	2.1e-08
ENSG00000184226	PCDH9	protocadherin 9	24hpi	2.97987	3.42e-10	2.14e-08
ENSG00000138670	RASGEF1B	RasGEF domain family, member 1B	4hpi	1.58292	1.75e-10	2.24e-08
ENSG00000181634	TNFSF15	tumor necrosis factor (ligand) superfamily, member 15	4hpi	2.00516	1.75e-10	2.24e-08
ENSG00000108700	CCL8	chemokine (C-C motif) ligand 8	24hpi	4.65036	3.68e-10	2.28e-08
ENSG00000110665	C11orf21	chromosome 11 open reading frame 21	24hpi	-1.71469	3.77e-10	2.32e-08
ENSG00000154146	NRGN	neurogranin (protein kinase C substrate, RC3)	24hpi	-2.43862	3.78e-10	2.32e-08
ENSG00000006283	CACNA1G	calcium channel, voltage-dependent, T type, alpha 1G subunit	24hpi	2.51811	3.85e-10	2.34e-08
ENSG00000136688	IL36G	interleukin 36, gamma	24hpi	7.69909	3.85e-10	2.34e-08
ENSG00000132182	NUP210	nucleoporin 210kDa	24hpi	-1.73704	3.94e-10	2.35e-08
ENSG00000136717	BIN1	bridging integrator 1	24hpi	-2.17461	3.92e-10	2.35e-08
ENSG00000169248	CXCL11	chemokine (C-X-C motif) ligand 11	24hpi	2.97326	3.89e-10	2.35e-08
ENSG00000205413	SAMD9	sterile alpha motif domain containing 9	24hpi	1.86482	3.91e-10	2.35e-08
ENSG00000143537	ADAM15	ADAM metallopeptidase domain 15	24hpi	-1.40889	3.96e-10	2.36e-08
ENSG00000153317	ASAP1	ArfGAP with SH3 domain, ankyrin repeat and PH domain 1	24hpi	1.39168	4.01e-10	2.37e-08
ENSG00000137965	IFI44	interferon-induced protein 44	24hpi	2.1244	4.23e-10	2.49e-08
ENSG00000137642	SORL1	sortilin-related receptor, L(DLR class) A repeats containing	24hpi	-1.99793	4.42e-10	2.59e-08
ENSG00000170542	SERPINB9	serpin peptidase inhibitor, clade B (ovalbumin), member 9	4hpi	3.61165	2.19e-10	2.77e-08
ENSG00000168398	BDKRB2	bradykinin receptor B2	4hpi	4.06429	2.38e-10	2.99e-08
ENSG00000198520	C1orf228	chromosome 1 open reading frame 228	24hpi	-1.84476	5.35e-10	3.12e-08
ENSG00000180758	GPR157	G protein-coupled receptor 157	24hpi	2.12658	5.43e-10	3.15e-08
ENSG00000121966	CXCR4	chemokine (C-X-C motif) receptor 4	24hpi	2.56213	5.52e-10	3.19e-08
ENSG00000074410	CA12	carbonic anhydrase XII	24hpi	2.39292	5.92e-10	3.41e-08
ENSG00000171227	TMEM37	transmembrane protein 37	24hpi	-4.16483	6.15e-10	3.52e-08
ENSG00000276070	CCL4L1	chemokine (C-C motif) ligand 4-like 1	1hpi	3.29913	1.97e-11	3.57e-08
ENSG00000138755	CXCL9	chemokine (C-X-C motif) ligand 9	4hpi	3.23761	3.05e-10	3.74e-08
ENSG00000164400	CSF2	colony stimulating factor 2 (granulocyte-macrophage)	4hpi	5.5156	3.03e-10	3.74e-08
ENSG00000064201	TSPAN32	tetraspanin 32	24hpi	-2.06783	6.87e-10	3.92e-08
ENSG00000133106	EPSTI1	epithelial stromal interaction 1 (breast)	24hpi	2.23815	6.93e-10	3.93e-08
ENSG00000070961	ATP2B1	ATPase, Ca++ transporting, plasma membrane 1	4hpi	1.82483	3.33e-10	4.05e-08
ENSG00000137203	TFAP2A	transcription factor AP-2 alpha (activating enhancer binding protein 2 alpha)	24hpi	2.3703	7.59e-10	4.29e-08
ENSG00000114251	WNT5A	wingless-type MMTV integration site family, member 5A	24hpi	4.4862	7.86e-10	4.4e-08
ENSG00000119922	IFIT2	interferon-induced protein with tetratricopeptide repeats 2	24hpi	3.16709	7.89e-10	4.4e-08
ENSG00000146070	PLA2G7	phospholipase A2, group VII (platelet-activating factor acetylhydrolase, plasma)	24hpi	2.15696	7.83e-10	4.4e-08
ENSG00000135111	TBX3	T-box 3	24hpi	2.59233	8.27e-10	4.59e-08
ENSG00000118503	TNFAIP3	tumor necrosis factor, alpha-induced protein 3	1hpi	1.72894	2.93e-11	4.64e-08
ENSG00000144331	ZNF385B	zinc finger protein 385B	24hpi	-2.80575	8.42e-10	4.66e-08
ENSG00000242247	ARFGAP3	ADP-ribosylation factor GTPase activating protein 3	24hpi	1.51858	8.48e-10	4.67e-08
ENSG00000135063	FAM189A2	family with sequence similarity 189, member A2	24hpi	-2.9417	9.09e-10	4.98e-08
ENSG00000143333	RGS16	regulator of G-protein signaling 16	4hpi	2.13644	4.26e-10	5.14e-08
ENSG00000124225	PMEPA1	prostate transmembrane protein, androgen induced 1	24hpi	2.50389	9.57e-10	5.22e-08
ENSG00000197122	SRC	SRC proto-oncogene, non-receptor tyrosine kinase	4hpi	2.50337	4.42e-10	5.27e-08
ENSG00000157557	ETS2	v-ets avian erythroblastosis virus E26 oncogene homolog 2	24hpi	1.51199	9.72e-10	5.28e-08
ENSG00000152484	USP12	ubiquitin specific peptidase 12	24hpi	1.63157	9.78e-10	5.29e-08
ENSG00000116514	RNF19B	ring finger protein 19B	24hpi	1.98733	1.01e-09	5.44e-08
ENSG00000172724	CCL19	chemokine (C-C motif) ligand 19	4hpi	4.77888	4.62e-10	5.46e-08
ENSG00000166881	TMEM194A	transmembrane protein 194A	4hpi	1.61294	4.78e-10	5.61e-08
ENSG00000259207	ITGB3	integrin, beta 3 (platelet glycoprotein IIIa, antigen CD61)	24hpi	2.60393	1.08e-09	5.81e-08
ENSG00000131669	NINJ1	ninjurin 1	4hpi	1.73314	5.06e-10	5.88e-08
ENSG00000003989	SLC7A2	solute carrier family 7 (cationic amino acid transporter, y+ system), member 2	4hpi	2.34591	5.19e-10	5.97e-08
ENSG00000173517	PEAK1	pseudopodium-enriched atypical kinase 1	4hpi	1.96355	5.32e-10	6.06e-08
ENSG00000050730	TNIP3	TNFAIP3 interacting protein 3	4hpi	3.91269	5.66e-10	6.4e-08
ENSG00000166833	NAV2	neuron navigator 2	24hpi	2.82312	1.31e-09	6.97e-08
ENSG00000132639	SNAP25	synaptosomal-associated protein, 25kDa	24hpi	3.80943	1.35e-09	7.19e-08
ENSG00000136826	KLF4	Kruppel-like factor 4 (gut)	24hpi	-2.03346	1.36e-09	7.19e-08
ENSG00000245848	CEBPA	CCAAT/enhancer binding protein (C/EBP), alpha	24hpi	-2.26408	1.36e-09	7.19e-08
ENSG00000047648	ARHGAP6	Rho GTPase activating protein 6	24hpi	-1.61878	1.39e-09	7.3e-08
ENSG00000116985	BMP8B	bone morphogenetic protein 8b	24hpi	-2.0813	1.55e-09	8.11e-08
ENSG00000039319	ZFYVE16	zinc finger, FYVE domain containing 16	24hpi	1.65737	1.58e-09	8.24e-08
ENSG00000173846	PLK3	polo-like kinase 3	24hpi	1.54641	1.61e-09	8.36e-08
ENSG00000255398	HCAR3	hydroxycarboxylic acid receptor 3	24hpi	3.25312	1.68e-09	8.69e-08
ENSG00000129422	MTUS1	microtubule associated tumor suppressor 1	24hpi	-2.28245	1.7e-09	8.73e-08
ENSG00000152256	PDK1	pyruvate dehydrogenase kinase, isozyme 1	24hpi	1.57599	1.76e-09	9.01e-08
ENSG00000152952	PLOD2	procollagen-lysine, 2-oxoglutarate 5-dioxygenase 2	24hpi	3.07566	1.88e-09	9.57e-08
ENSG00000173193	PARP14	poly (ADP-ribose) polymerase family, member 14	24hpi	1.6251	1.88e-09	9.57e-08
ENSG00000122691	TWIST1	twist family bHLH transcription factor 1	24hpi	2.05886	1.97e-09	9.98e-08
ENSG00000168246	UBTD2	ubiquitin domain containing 2	24hpi	1.61703	2e-09	1.01e-07
ENSG00000137507	LRRC32	leucine rich repeat containing 32	4hpi	6.24898	9.32e-10	1.04e-07
ENSG00000174705	SH3PXD2B	SH3 and PX domains 2B	24hpi	2.28413	2.12e-09	1.06e-07
ENSG00000160013	PTGIR	prostaglandin I2 (prostacyclin) receptor (IP)	24hpi	2.52605	2.24e-09	1.12e-07
ENSG00000122641	INHBA	inhibin, beta A	4hpi	2.64406	1.02e-09	1.13e-07
ENSG00000026751	SLAMF7	SLAM family member 7	24hpi	1.90086	2.3e-09	1.14e-07
ENSG00000137033	IL33	interleukin 33	24hpi	3.68982	2.39e-09	1.19e-07
ENSG00000144481	TRPM8	transient receptor potential cation channel, subfamily M, member 8	24hpi	-1.67501	2.42e-09	1.2e-07
ENSG00000119699	TGFB3	transforming growth factor, beta 3	24hpi	2.35826	2.46e-09	1.21e-07
ENSG00000143375	CGN	cingulin	4hpi	4.69121	1.14e-09	1.25e-07
ENSG00000056972	TRAF3IP2	TRAF3 interacting protein 2	24hpi	1.54726	2.73e-09	1.34e-07
ENSG00000135547	HEY2	hes-related family bHLH transcription factor with YRPW motif 2	24hpi	-4.07727	2.82e-09	1.38e-07
ENSG00000166428	PLD4	phospholipase D family, member 4	24hpi	-1.78497	2.84e-09	1.38e-07
ENSG00000213626	LBH	limb bud and heart development	24hpi	-1.95441	2.92e-09	1.42e-07
ENSG00000139597	N4BP2L1	NEDD4 binding protein 2-like 1	4hpi	1.8475	1.31e-09	1.43e-07
ENSG00000137033	IL33	interleukin 33	4hpi	3.932	1.37e-09	1.47e-07
ENSG00000168209	DDIT4	DNA-damage-inducible transcript 4	4hpi	2.29464	1.36e-09	1.47e-07
ENSG00000119866	BCL11A	B-cell CLL/lymphoma 11A (zinc finger protein)	24hpi	2.83895	3.18e-09	1.53e-07
ENSG00000184371	CSF1	colony stimulating factor 1 (macrophage)	24hpi	1.53371	3.19e-09	1.53e-07
ENSG00000102554	KLF5	Kruppel-like factor 5 (intestinal)	24hpi	2.03187	3.23e-09	1.55e-07
ENSG00000172349	IL16	interleukin 16	24hpi	-1.64658	3.31e-09	1.58e-07
ENSG00000143322	ABL2	ABL proto-oncogene 2, non-receptor tyrosine kinase	24hpi	1.54438	3.35e-09	1.59e-07
ENSG00000180549	FUT7	fucosyltransferase 7 (alpha (1,3) fucosyltransferase)	24hpi	-1.94877	3.41e-09	1.62e-07
ENSG00000135362	PRR5L	proline rich 5 like	24hpi	-2.04964	3.48e-09	1.64e-07
ENSG00000135318	NT5E	5'-nucleotidase, ecto (CD73)	24hpi	2.22189	3.65e-09	1.71e-07
ENSG00000164056	SPRY1	sprouty homolog 1, antagonist of FGF signaling (Drosophila)	24hpi	3.23937	3.65e-09	1.71e-07
ENSG00000107249	GLIS3	GLIS family zinc finger 3	24hpi	1.75101	3.71e-09	1.73e-07
ENSG00000136603	SKIL	SKI-like proto-oncogene	24hpi	1.48656	3.7e-09	1.73e-07
ENSG00000172508	CARNS1	carnosine synthase 1	24hpi	-2.31535	3.91e-09	1.81e-07
ENSG00000169442	CD52	CD52 molecule	24hpi	-1.8472	4.02e-09	1.86e-07
ENSG00000074416	MGLL	monoglyceride lipase	4hpi	1.821	1.89e-09	2.01e-07
ENSG00000177409	SAMD9L	sterile alpha motif domain containing 9-like	24hpi	1.59952	4.63e-09	2.13e-07
ENSG00000114270	COL7A1	collagen, type VII, alpha 1	24hpi	1.84655	4.86e-09	2.23e-07
ENSG00000182782	HCAR2	hydroxycarboxylic acid receptor 2	24hpi	4.2211	4.95e-09	2.26e-07
ENSG00000160013	PTGIR	prostaglandin I2 (prostacyclin) receptor (IP)	4hpi	2.59493	2.24e-09	2.35e-07
ENSG00000277632	CCL3	chemokine (C-C motif) ligand 3	4hpi	3.02979	2.23e-09	2.35e-07
ENSG00000197183	NOL4L	nucleolar protein 4-like	4hpi	1.55442	2.32e-09	2.41e-07
ENSG00000056558	TRAF1	TNF receptor-associated factor 1	24hpi	2.19541	5.31e-09	2.42e-07
ENSG00000116833	NR5A2	nuclear receptor subfamily 5, group A, member 2	24hpi	-2.27706	5.49e-09	2.49e-07
ENSG00000131378	RFTN1	raftlin, lipid raft linker 1	24hpi	1.48657	5.54e-09	2.5e-07
ENSG00000131378	RFTN1	raftlin, lipid raft linker 1	4hpi	1.5263	2.44e-09	2.51e-07
ENSG00000162924	REL	v-rel avian reticuloendotheliosis viral oncogene homolog	24hpi	1.80546	5.6e-09	2.52e-07
ENSG00000085511	MAP3K4	mitogen-activated protein kinase kinase kinase 4	24hpi	1.28658	5.72e-09	2.55e-07
ENSG00000090339	ICAM1	intercellular adhesion molecule 1	24hpi	1.65008	5.71e-09	2.55e-07
ENSG00000143067	ZNF697	zinc finger protein 697	24hpi	1.28446	5.71e-09	2.55e-07
ENSG00000160325	CACFD1	calcium channel flower domain containing 1	24hpi	-1.82337	6.27e-09	2.78e-07
ENSG00000137809	ITGA11	integrin, alpha 11	24hpi	-1.8327	6.32e-09	2.8e-07
ENSG00000198796	ALPK2	alpha-kinase 2	24hpi	6.35302	6.38e-09	2.82e-07
ENSG00000196083	IL1RAP	interleukin 1 receptor accessory protein	24hpi	1.54747	6.76e-09	2.97e-07
ENSG00000170899	GSTA4	glutathione S-transferase alpha 4	24hpi	-2.01967	6.82e-09	2.99e-07
ENSG00000158470	B4GALT5	UDP-Gal:betaGlcNAc beta 1,4- galactosyltransferase, polypeptide 5	4hpi	1.37288	2.95e-09	3.01e-07
ENSG00000180316	PNPLA1	patatin-like phospholipase domain containing 1	4hpi	2.00233	2.99e-09	3.03e-07
ENSG00000102524	TNFSF13B	tumor necrosis factor (ligand) superfamily, member 13b	24hpi	2.18482	7.11e-09	3.1e-07
ENSG00000143801	PSEN2	presenilin 2	24hpi	-1.64601	7.12e-09	3.1e-07
ENSG00000050730	TNIP3	TNFAIP3 interacting protein 3	24hpi	4.30316	7.74e-09	3.35e-07
ENSG00000168071	CCDC88B	coiled-coil domain containing 88B	24hpi	-2.52108	7.85e-09	3.39e-07
ENSG00000134853	PDGFRA	platelet-derived growth factor receptor, alpha polypeptide	24hpi	1.87835	8.54e-09	3.68e-07
ENSG00000105974	CAV1	caveolin 1, caveolae protein, 22kDa	24hpi	1.95046	8.95e-09	3.84e-07
ENSG00000087495	PHACTR3	phosphatase and actin regulator 3	24hpi	-3.32255	9.3e-09	3.97e-07
ENSG00000253831	ETV3L	ets variant 3-like	24hpi	1.97575	9.64e-09	4.11e-07
ENSG00000160584	SIK3	SIK family kinase 3	24hpi	1.27973	1.02e-08	4.35e-07
ENSG00000102794	IRG1	immunoresponsive 1 homolog (mouse)	4hpi	4.53539	4.45e-09	4.45e-07
ENSG00000154640	BTG3	BTG family, member 3	4hpi	1.46334	4.47e-09	4.45e-07
ENSG00000145358	DDIT4L	DNA-damage-inducible transcript 4-like	24hpi	-2.05879	1.07e-08	4.51e-07
ENSG00000173801	JUP	junction plakoglobin	24hpi	-1.78609	1.07e-08	4.51e-07
ENSG00000013619	MAMLD1	mastermind-like domain containing 1	24hpi	2.14317	1.09e-08	4.52e-07
ENSG00000026652	AGPAT4	1-acylglycerol-3-phosphate O-acyltransferase 4	24hpi	1.35487	1.08e-08	4.52e-07
ENSG00000070731	ST6GALNAC2	ST6 (alpha-N-acetyl-neuraminyl-2,3-beta-galactosyl-1,3)-N-acetylgalactosaminide alpha-2,6-sialyltransferase 2	24hpi	2.01251	1.09e-08	4.52e-07
ENSG00000117036	ETV3	ets variant 3	24hpi	1.33212	1.08e-08	4.52e-07
ENSG00000136052	SLC41A2	solute carrier family 41 (magnesium transporter), member 2	24hpi	1.81437	1.09e-08	4.52e-07
ENSG00000178175	ZNF366	zinc finger protein 366	24hpi	-1.71446	1.09e-08	4.52e-07
ENSG00000111732	AICDA	activation-induced cytidine deaminase	4hpi	3.98247	4.85e-09	4.8e-07
ENSG00000163874	ZC3H12A	zinc finger CCCH-type containing 12A	4hpi	2.2126	5.35e-09	5.24e-07
ENSG00000184588	PDE4B	phosphodiesterase 4B, cAMP-specific	4hpi	4.44091	5.42e-09	5.28e-07
ENSG00000185885	IFITM1	interferon induced transmembrane protein 1	24hpi	3.23924	1.32e-08	5.43e-07
ENSG00000175471	MCTP1	multiple C2 domains, transmembrane 1	24hpi	1.53422	1.41e-08	5.79e-07
ENSG00000135362	PRR5L	proline rich 5 like	4hpi	-2.04021	6.12e-09	5.91e-07
ENSG00000173281	PPP1R3B	protein phosphatase 1, regulatory subunit 3B	24hpi	1.78723	1.45e-08	5.92e-07
ENSG00000165449	SLC16A9	solute carrier family 16, member 9	4hpi	2.38669	6.23e-09	5.98e-07
ENSG00000172828	CES3	carboxylesterase 3	24hpi	-2.51961	1.47e-08	5.99e-07
ENSG00000113448	PDE4D	phosphodiesterase 4D, cAMP-specific	24hpi	1.95724	1.48e-08	6.02e-07
ENSG00000077150	NFKB2	nuclear factor of kappa light polypeptide gene enhancer in B-cells 2 (p49/p100)	4hpi	2.0955	6.36e-09	6.05e-07
ENSG00000067840	PDZD4	PDZ domain containing 4	24hpi	2.91236	1.57e-08	6.36e-07
ENSG00000125733	TRIP10	thyroid hormone receptor interactor 10	4hpi	1.62626	6.91e-09	6.52e-07
ENSG00000135363	LMO2	LIM domain only 2 (rhombotin-like 1)	24hpi	-1.59688	1.63e-08	6.59e-07
ENSG00000104998	IL27RA	interleukin 27 receptor, alpha	24hpi	-1.18076	1.66e-08	6.67e-07
ENSG00000145555	MYO10	myosin X	24hpi	2.20973	1.66e-08	6.67e-07
ENSG00000178038	ALS2CL	ALS2 C-terminal like	24hpi	-1.95733	1.68e-08	6.73e-07
ENSG00000176974	SHMT1	serine hydroxymethyltransferase 1 (soluble)	24hpi	-2.0962	1.69e-08	6.74e-07
ENSG00000198108	CHSY3	chondroitin sulfate synthase 3	24hpi	-2.05579	1.71e-08	6.82e-07
ENSG00000080546	SESN1	sestrin 1	24hpi	-1.32694	1.81e-08	7.17e-07
ENSG00000118257	NRP2	neuropilin 2	4hpi	2.29551	7.7e-09	7.22e-07
ENSG00000163644	PPM1K	protein phosphatase, Mg2+/Mn2+ dependent, 1K	24hpi	1.70579	1.82e-08	7.22e-07
ENSG00000155659	VSIG4	V-set and immunoglobulin domain containing 4	24hpi	-2.02261	1.85e-08	7.31e-07
ENSG00000175040	CHST2	carbohydrate (N-acetylglucosamine-6-O) sulfotransferase 2	4hpi	1.95603	8.02e-09	7.46e-07
ENSG00000067798	NAV3	neuron navigator 3	4hpi	1.92429	8.2e-09	7.52e-07
ENSG00000169621	APLF	aprataxin and PNKP like factor	4hpi	1.77343	8.17e-09	7.52e-07
ENSG00000069399	BCL3	B-cell CLL/lymphoma 3	24hpi	1.91772	2.04e-08	8.04e-07
ENSG00000131203	IDO1	indoleamine 2,3-dioxygenase 1	24hpi	4.22709	2.1e-08	8.21e-07
ENSG00000069493	CLEC2D	C-type lectin domain family 2, member D	4hpi	1.45387	9.27e-09	8.44e-07
ENSG00000156414	TDRD9	tudor domain containing 9	24hpi	4.71511	2.17e-08	8.48e-07
ENSG00000162415	ZSWIM5	zinc finger, SWIM-type containing 5	24hpi	3.84624	2.18e-08	8.48e-07
ENSG00000182557	SPNS3	spinster homolog 3 (Drosophila)	24hpi	-3.05261	2.21e-08	8.6e-07
ENSG00000140379	BCL2A1	BCL2-related protein A1	24hpi	1.90854	2.29e-08	8.86e-07
ENSG00000129195	FAM64A	family with sequence similarity 64, member A	24hpi	-3.74726	2.4e-08	9.25e-07
ENSG00000169554	ZEB2	zinc finger E-box binding homeobox 2	24hpi	1.30835	2.4e-08	9.25e-07
ENSG00000134532	SOX5	SRY (sex determining region Y)-box 5	24hpi	1.6033	2.48e-08	9.5e-07
ENSG00000174945	AMZ1	archaelysin family metallopeptidase 1	24hpi	2.21681	2.55e-08	9.76e-07
ENSG00000266094	RASSF5	Ras association (RalGDS/AF-6) domain family member 5	4hpi	1.48024	1.11e-08	1e-06
ENSG00000180871	CXCR2	chemokine (C-X-C motif) receptor 2	24hpi	-3.0235	2.8e-08	1.07e-06
ENSG00000123728	RAP2C	RAP2C, member of RAS oncogene family	4hpi	1.39797	1.24e-08	1.12e-06
ENSG00000154451	GBP5	guanylate binding protein 5	24hpi	2.57677	2.96e-08	1.12e-06
ENSG00000150938	CRIM1	cysteine rich transmembrane BMP regulator 1 (chordin-like)	24hpi	1.5513	3e-08	1.14e-06
ENSG00000125384	PTGER2	prostaglandin E receptor 2 (subtype EP2), 53kDa	24hpi	2.049	3.06e-08	1.16e-06
ENSG00000134013	LOXL2	lysyl oxidase-like 2	24hpi	3.04018	3.12e-08	1.17e-06
ENSG00000115607	IL18RAP	interleukin 18 receptor accessory protein	4hpi	5.10623	1.35e-08	1.21e-06
ENSG00000157445	CACNA2D3	calcium channel, voltage-dependent, alpha 2/delta subunit 3	24hpi	2.45358	3.21e-08	1.21e-06
ENSG00000198842	DUSP27	dual specificity phosphatase 27 (putative)	24hpi	-5.10886	3.24e-08	1.21e-06
ENSG00000104903	LYL1	lymphoblastic leukemia associated hematopoiesis regulator 1	24hpi	-1.52655	3.32e-08	1.24e-06
ENSG00000114268	PFKFB4	6-phosphofructo-2-kinase/fructose-2,6-biphosphatase 4	24hpi	1.30466	3.38e-08	1.26e-06
ENSG00000164663	USP49	ubiquitin specific peptidase 49	4hpi	1.14955	1.47e-08	1.3e-06
ENSG00000168621	GDNF	glial cell derived neurotrophic factor	24hpi	3.97937	3.5e-08	1.3e-06
ENSG00000073008	PVR	poliovirus receptor	4hpi	1.31252	1.49e-08	1.31e-06
ENSG00000023445	BIRC3	baculoviral IAP repeat containing 3	24hpi	3.18632	3.6e-08	1.33e-06
ENSG00000196405	EVL	Enah/Vasp-like	24hpi	-1.22993	3.68e-08	1.36e-06
ENSG00000066697	MSANTD3	Myb/SANT-like DNA-binding domain containing 3	24hpi	1.41619	3.75e-08	1.38e-06
ENSG00000150907	FOXO1	forkhead box O1	24hpi	-1.55539	3.88e-08	1.42e-06
ENSG00000166396	SERPINB7	serpin peptidase inhibitor, clade B (ovalbumin), member 7	4hpi	4.48586	1.65e-08	1.44e-06
ENSG00000137868	STRA6	stimulated by retinoic acid 6	24hpi	3.00729	3.96e-08	1.45e-06
ENSG00000115548	KDM3A	lysine (K)-specific demethylase 3A	24hpi	1.27585	4.05e-08	1.46e-06
ENSG00000136695	IL36RN	interleukin 36 receptor antagonist	24hpi	4.3038	4.01e-08	1.46e-06
ENSG00000170054	SERPINA9	serpin peptidase inhibitor, clade A (alpha-1 antiproteinase, antitrypsin), member 9	24hpi	7.21485	4.01e-08	1.46e-06
ENSG00000176749	CDK5R1	cyclin-dependent kinase 5, regulatory subunit 1 (p35)	24hpi	-1.46952	4.02e-08	1.46e-06
ENSG00000133561	GIMAP6	GTPase, IMAP family member 6	24hpi	-1.81198	4.08e-08	1.47e-06
ENSG00000085514	PILRA	paired immunoglobin-like type 2 receptor alpha	24hpi	2.66128	4.15e-08	1.49e-06
ENSG00000167925	GHDC	GH3 domain containing	24hpi	-1.37686	4.25e-08	1.52e-06
ENSG00000142765	SYTL1	synaptotagmin-like 1	24hpi	-4.23897	4.29e-08	1.53e-06
ENSG00000277443	MARCKS	myristoylated alanine-rich protein kinase C substrate	24hpi	2.15032	4.27e-08	1.53e-06
ENSG00000123095	BHLHE41	basic helix-loop-helix family, member e41	4hpi	2.29263	1.83e-08	1.58e-06
ENSG00000099139	PCSK5	proprotein convertase subtilisin/kexin type 5	24hpi	1.81981	4.71e-08	1.67e-06
ENSG00000160326	SLC2A6	solute carrier family 2 (facilitated glucose transporter), member 6	24hpi	1.60537	4.71e-08	1.67e-06
ENSG00000144655	CSRNP1	cysteine-serine-rich nuclear protein 1	24hpi	1.56282	4.74e-08	1.68e-06
ENSG00000197632	SERPINB2	serpin peptidase inhibitor, clade B (ovalbumin), member 2	4hpi	3.05848	1.98e-08	1.7e-06
ENSG00000049249	TNFRSF9	tumor necrosis factor receptor superfamily, member 9	4hpi	2.0039	1.99e-08	1.71e-06
ENSG00000152804	HHEX	hematopoietically expressed homeobox	24hpi	-1.90137	4.87e-08	1.72e-06
ENSG00000174004	NRROS	negative regulator of reactive oxygen species	24hpi	-1.35078	4.91e-08	1.73e-06
ENSG00000103742	IGDCC4	immunoglobulin superfamily, DCC subclass, member 4	24hpi	2.06069	4.98e-08	1.74e-06
ENSG00000167874	TMEM88	transmembrane protein 88	4hpi	3.48065	2.06e-08	1.75e-06
ENSG00000064300	NGFR	nerve growth factor receptor	24hpi	-3.31411	5.04e-08	1.76e-06
ENSG00000107281	NPDC1	neural proliferation, differentiation and control, 1	24hpi	-1.68672	5.14e-08	1.79e-06
ENSG00000163840	DTX3L	deltex 3 like, E3 ubiquitin ligase	24hpi	1.32298	5.22e-08	1.82e-06
ENSG00000146374	RSPO3	R-spondin 3	24hpi	5.62911	5.31e-08	1.84e-06
ENSG00000027697	IFNGR1	interferon gamma receptor 1	24hpi	-1.18782	5.39e-08	1.86e-06
ENSG00000277443	MARCKS	myristoylated alanine-rich protein kinase C substrate	4hpi	2.19364	2.21e-08	1.86e-06
ENSG00000198216	CACNA1E	calcium channel, voltage-dependent, R type, alpha 1E subunit	24hpi	1.95869	5.43e-08	1.87e-06
ENSG00000162383	SLC1A7	solute carrier family 1 (glutamate transporter), member 7	24hpi	-3.00612	5.67e-08	1.94e-06
ENSG00000185291	IL3RA	interleukin 3 receptor, alpha (low affinity)	24hpi	1.88082	5.67e-08	1.94e-06
ENSG00000074181	NOTCH3	notch 3	24hpi	3.18798	5.76e-08	1.97e-06
ENSG00000116667	C1orf21	chromosome 1 open reading frame 21	24hpi	1.27353	5.92e-08	2.02e-06
ENSG00000172216	CEBPB	CCAAT/enhancer binding protein (C/EBP), beta	24hpi	1.81129	5.97e-08	2.03e-06
ENSG00000167772	ANGPTL4	angiopoietin-like 4	24hpi	3.44653	6.04e-08	2.04e-06
ENSG00000182050	MGAT4C	MGAT4 family, member C	24hpi	3.56409	6.02e-08	2.04e-06
ENSG00000099985	OSM	oncostatin M	24hpi	3.09091	6.11e-08	2.06e-06
ENSG00000170324	FRMPD2	FERM and PDZ domain containing 2	24hpi	6.58173	6.13e-08	2.06e-06
ENSG00000152894	PTPRK	protein tyrosine phosphatase, receptor type, K	24hpi	1.77818	6.45e-08	2.17e-06
ENSG00000165694	FRMD7	FERM domain containing 7	4hpi	5.06372	2.6e-08	2.18e-06
ENSG00000080709	KCNN2	potassium channel, calcium activated intermediate/small conductance subfamily N alpha, member 2	4hpi	1.62525	2.67e-08	2.22e-06
ENSG00000162894	FAIM3	Fas apoptotic inhibitory molecule 3	24hpi	-2.43821	6.78e-08	2.27e-06
ENSG00000066697	MSANTD3	Myb/SANT-like DNA-binding domain containing 3	4hpi	1.42952	2.81e-08	2.32e-06
ENSG00000167680	SEMA6B	sema domain, transmembrane domain (TM), and cytoplasmic domain, (semaphorin) 6B	24hpi	3.14752	7.16e-08	2.39e-06
ENSG00000175445	LPL	lipoprotein lipase	24hpi	-1.59073	7.27e-08	2.42e-06
ENSG00000126804	ZBTB1	zinc finger and BTB domain containing 1	24hpi	1.2547	7.34e-08	2.44e-06
ENSG00000144476	ACKR3	atypical chemokine receptor 3	24hpi	2.02664	7.36e-08	2.44e-06
ENSG00000078804	TP53INP2	tumor protein p53 inducible nuclear protein 2	24hpi	2.05446	8.16e-08	2.7e-06
ENSG00000145623	OSMR	oncostatin M receptor	24hpi	2.85284	8.19e-08	2.7e-06
ENSG00000170500	LONRF2	LON peptidase N-terminal domain and ring finger 2	24hpi	-2.73402	8.28e-08	2.72e-06
ENSG00000270379	HEATR9	HEAT repeat containing 9	4hpi	2.87606	3.31e-08	2.72e-06
ENSG00000105711	SCN1B	sodium channel, voltage gated, type I beta subunit	4hpi	2.8823	3.42e-08	2.79e-06
ENSG00000166523	CLEC4E	C-type lectin domain family 4, member E	4hpi	5.16585	3.43e-08	2.79e-06
ENSG00000165474	GJB2	gap junction protein, beta 2, 26kDa	4hpi	2.43155	3.61e-08	2.91e-06
ENSG00000066248	NGEF	neuronal guanine nucleotide exchange factor	24hpi	-1.63884	9.63e-08	3.15e-06
ENSG00000113070	HBEGF	heparin-binding EGF-like growth factor	24hpi	1.95524	9.62e-08	3.15e-06
ENSG00000125355	TMEM255A	transmembrane protein 255A	24hpi	1.16103	9.74e-08	3.18e-06
ENSG00000096433	ITPR3	inositol 1,4,5-trisphosphate receptor, type 3	24hpi	1.72473	9.93e-08	3.23e-06
ENSG00000157870	FAM213B	family with sequence similarity 213, member B	24hpi	1.79422	9.98e-08	3.24e-06
ENSG00000169403	PTAFR	platelet-activating factor receptor	4hpi	2.51912	4.05e-08	3.25e-06
ENSG00000120217	CD274	CD274 molecule	24hpi	2.78076	1.01e-07	3.26e-06
ENSG00000196189	SEMA4A	sema domain, immunoglobulin domain (Ig), transmembrane domain (TM) and short cytoplasmic domain, (semaphorin) 4A	24hpi	1.51169	1.03e-07	3.32e-06
ENSG00000131669	NINJ1	ninjurin 1	24hpi	1.47476	1.03e-07	3.33e-06
ENSG00000173269	MMRN2	multimerin 2	24hpi	-1.71399	1.05e-07	3.36e-06
ENSG00000253831	ETV3L	ets variant 3-like	4hpi	1.87974	4.38e-08	3.49e-06
ENSG00000107338	SHB	Src homology 2 domain containing adaptor protein B	24hpi	1.65044	1.09e-07	3.51e-06
ENSG00000182247	UBE2E2	ubiquitin-conjugating enzyme E2E 2	24hpi	1.08875	1.11e-07	3.53e-06
ENSG00000119280	C1orf198	chromosome 1 open reading frame 198	24hpi	1.20415	1.14e-07	3.65e-06
ENSG00000163803	PLB1	phospholipase B1	24hpi	-1.9465	1.16e-07	3.69e-06
ENSG00000104951	IL4I1	interleukin 4 induced 1	24hpi	1.33016	1.17e-07	3.72e-06
ENSG00000102096	PIM2	Pim-2 proto-oncogene, serine/threonine kinase	4hpi	2.33143	4.81e-08	3.8e-06
ENSG00000101017	CD40	CD40 molecule, TNF receptor superfamily member 5	4hpi	2.55284	4.94e-08	3.89e-06
ENSG00000118113	MMP8	matrix metallopeptidase 8 (neutrophil collagenase)	24hpi	4.28325	1.26e-07	3.98e-06
ENSG00000138378	STAT4	signal transducer and activator of transcription 4	24hpi	3.26616	1.28e-07	4.04e-06
ENSG00000116731	PRDM2	PR domain containing 2, with ZNF domain	24hpi	1.38937	1.29e-07	4.05e-06
ENSG00000266733	TBC1D29	TBC1 domain family, member 29	24hpi	-3.82695	1.29e-07	4.05e-06
ENSG00000171223	JUNB	jun B proto-oncogene	24hpi	1.37523	1.33e-07	4.16e-06
ENSG00000072682	P4HA2	prolyl 4-hydroxylase, alpha polypeptide II	24hpi	1.66807	1.34e-07	4.19e-06
ENSG00000189067	LITAF	lipopolysaccharide-induced TNF factor	4hpi	1.12195	5.42e-08	4.23e-06
ENSG00000140563	MCTP2	multiple C2 domains, transmembrane 2	24hpi	4.25218	1.36e-07	4.26e-06
ENSG00000019549	SNAI2	snail family zinc finger 2	24hpi	2.93716	1.39e-07	4.3e-06
ENSG00000122884	P4HA1	prolyl 4-hydroxylase, alpha polypeptide I	24hpi	1.32115	1.38e-07	4.3e-06
ENSG00000239998	LILRA2	leukocyte immunoglobulin-like receptor, subfamily A (with TM domain), member 2	24hpi	-2.50764	1.38e-07	4.3e-06
ENSG00000183742	MACC1	metastasis associated in colon cancer 1	4hpi	3.24002	5.76e-08	4.47e-06
ENSG00000102445	KIAA0226L	KIAA0226-like	24hpi	-1.20979	1.47e-07	4.54e-06
ENSG00000125730	C3	complement component 3	24hpi	1.35154	1.52e-07	4.67e-06
ENSG00000164603	C7orf60	chromosome 7 open reading frame 60	24hpi	1.42015	1.57e-07	4.82e-06
ENSG00000136696	IL36B	interleukin 36, beta	24hpi	2.8151	1.59e-07	4.87e-06
ENSG00000025708	TYMP	thymidine phosphorylase	24hpi	1.97641	1.63e-07	4.97e-06
ENSG00000087510	TFAP2C	transcription factor AP-2 gamma (activating enhancer binding protein 2 gamma)	24hpi	2.14734	1.67e-07	5.1e-06
ENSG00000185522	LMNTD2	lamin tail domain containing 2	24hpi	-1.55185	1.71e-07	5.21e-06
ENSG00000131459	GFPT2	glutamine-fructose-6-phosphate transaminase 2	4hpi	2.88636	6.9e-08	5.33e-06
ENSG00000205086	C2orf91	chromosome 2 open reading frame 91	24hpi	-3.07951	1.78e-07	5.4e-06
ENSG00000135424	ITGA7	integrin, alpha 7	24hpi	-1.31827	1.84e-07	5.56e-06
ENSG00000130653	PNPLA7	patatin-like phospholipase domain containing 7	24hpi	-1.96413	1.86e-07	5.62e-06
ENSG00000134602	STK26	serine/threonine protein kinase 26	24hpi	1.45748	1.87e-07	5.63e-06
ENSG00000112149	CD83	CD83 molecule	24hpi	1.30668	1.9e-07	5.7e-06
ENSG00000198963	RORB	RAR-related orphan receptor B	24hpi	2.2614	1.9e-07	5.7e-06
ENSG00000113719	ERGIC1	endoplasmic reticulum-golgi intermediate compartment (ERGIC) 1	24hpi	1.14217	1.92e-07	5.75e-06
ENSG00000166922	SCG5	secretogranin V (7B2 protein)	24hpi	2.30643	2.05e-07	6.11e-06
ENSG00000169220	RGS14	regulator of G-protein signaling 14	4hpi	-1.47843	8.28e-08	6.35e-06
ENSG00000123080	CDKN2C	cyclin-dependent kinase inhibitor 2C (p18, inhibits CDK4)	24hpi	-1.29455	2.32e-07	6.89e-06
ENSG00000185507	IRF7	interferon regulatory factor 7	24hpi	1.56017	2.32e-07	6.89e-06
ENSG00000101460	MAP1LC3A	microtubule-associated protein 1 light chain 3 alpha	24hpi	1.7332	2.37e-07	7.03e-06
ENSG00000115604	IL18R1	interleukin 18 receptor 1	24hpi	2.71181	2.39e-07	7.07e-06
ENSG00000155324	GRAMD3	GRAM domain containing 3	4hpi	1.41252	9.45e-08	7.21e-06
ENSG00000162645	GBP2	guanylate binding protein 2, interferon-inducible	4hpi	2.39222	9.53e-08	7.21e-06
ENSG00000186088	GSAP	gamma-secretase activating protein	4hpi	1.56033	9.57e-08	7.21e-06
ENSG00000111732	AICDA	activation-induced cytidine deaminase	24hpi	6.36509	2.49e-07	7.34e-06
ENSG00000128594	LRRC4	leucine rich repeat containing 4	24hpi	-2.08461	2.58e-07	7.56e-06
ENSG00000131979	GCH1	GTP cyclohydrolase 1	24hpi	2.24742	2.58e-07	7.56e-06
ENSG00000179715	PCED1B	PC-esterase domain containing 1B	24hpi	-2.43647	2.57e-07	7.56e-06
ENSG00000047936	ROS1	ROS proto-oncogene 1 , receptor tyrosine kinase	4hpi	4.94811	1.02e-07	7.61e-06
ENSG00000153208	MERTK	MER proto-oncogene, tyrosine kinase	4hpi	-1.61158	1.03e-07	7.66e-06
ENSG00000171115	GIMAP8	GTPase, IMAP family member 8	4hpi	1.66189	1.04e-07	7.71e-06
ENSG00000119729	RHOQ	ras homolog family member Q	24hpi	1.55687	2.66e-07	7.78e-06
ENSG00000047597	XK	X-linked Kx blood group	24hpi	-1.78545	2.75e-07	8.03e-06
ENSG00000184937	WT1	Wilms tumor 1	4hpi	1.25181	1.1e-07	8.07e-06
ENSG00000100427	MLC1	megalencephalic leukoencephalopathy with subcortical cysts 1	24hpi	-1.61024	2.82e-07	8.21e-06
ENSG00000184588	PDE4B	phosphodiesterase 4B, cAMP-specific	24hpi	3.78717	2.84e-07	8.23e-06
ENSG00000118985	ELL2	elongation factor, RNA polymerase II, 2	24hpi	1.37681	2.86e-07	8.27e-06
ENSG00000110092	CCND1	cyclin D1	24hpi	1.37307	2.9e-07	8.37e-06
ENSG00000165195	PIGA	phosphatidylinositol glycan anchor biosynthesis, class A	24hpi	1.33813	2.93e-07	8.45e-06
ENSG00000100024	UPB1	ureidopropionase, beta	4hpi	2.8095	1.17e-07	8.57e-06
ENSG00000197321	SVIL	supervillin	4hpi	1.56174	1.18e-07	8.57e-06
ENSG00000213949	ITGA1	integrin, alpha 1	4hpi	2.14212	1.21e-07	8.77e-06
ENSG00000111266	DUSP16	dual specificity phosphatase 16	4hpi	2.08231	1.24e-07	8.91e-06
ENSG00000162692	VCAM1	vascular cell adhesion molecule 1	4hpi	3.20036	1.29e-07	9.22e-06
ENSG00000165246	NLGN4Y	neuroligin 4, Y-linked	4hpi	1.81375	1.31e-07	9.28e-06
ENSG00000086062	B4GALT1	UDP-Gal:betaGlcNAc beta 1,4- galactosyltransferase, polypeptide 1	4hpi	1.51731	1.34e-07	9.46e-06
ENSG00000128512	DOCK4	dedicator of cytokinesis 4	24hpi	1.38955	3.3e-07	9.49e-06
ENSG00000112782	CLIC5	chloride intracellular channel 5	24hpi	-1.69215	3.31e-07	9.51e-06
ENSG00000198910	L1CAM	L1 cell adhesion molecule	24hpi	2.3379	3.33e-07	9.53e-06
ENSG00000001617	SEMA3F	sema domain, immunoglobulin domain (Ig), short basic domain, secreted, (semaphorin) 3F	24hpi	2.14654	3.37e-07	9.59e-06
ENSG00000135919	SERPINE2	serpin peptidase inhibitor, clade E (nexin, plasminogen activator inhibitor type 1), member 2	24hpi	2.04238	3.37e-07	9.59e-06
ENSG00000163545	NUAK2	NUAK family, SNF1-like kinase, 2	24hpi	-2.39368	3.37e-07	9.59e-06
ENSG00000047662	FAM184B	family with sequence similarity 184, member B	24hpi	-1.74723	3.39e-07	9.62e-06
ENSG00000104856	RELB	v-rel avian reticuloendotheliosis viral oncogene homolog B	24hpi	1.18521	3.43e-07	9.71e-06
ENSG00000169245	CXCL10	chemokine (C-X-C motif) ligand 10	4hpi	1.92498	1.4e-07	9.84e-06
ENSG00000198019	FCGR1B	Fc fragment of IgG, high affinity Ib, receptor (CD64)	24hpi	-1.95377	3.54e-07	1e-05
ENSG00000145040	UCN2	urocortin 2	24hpi	2.10341	3.6e-07	1.02e-05
ENSG00000118257	NRP2	neuropilin 2	24hpi	2.00732	3.68e-07	1.03e-05
ENSG00000182132	KCNIP1	Kv channel interacting protein 1	24hpi	-3.64389	3.65e-07	1.03e-05
ENSG00000100122	CRYBB1	crystallin, beta B1	24hpi	-1.45306	3.77e-07	1.05e-05
ENSG00000197632	SERPINB2	serpin peptidase inhibitor, clade B (ovalbumin), member 2	24hpi	2.59194	3.75e-07	1.05e-05
ENSG00000111452	GPR133	G protein-coupled receptor 133	24hpi	-2.03153	3.83e-07	1.07e-05
ENSG00000100290	BIK	BCL2-interacting killer (apoptosis-inducing)	24hpi	-1.92913	4.11e-07	1.14e-05
ENSG00000172927	MYEOV	myeloma overexpressed	24hpi	1.34068	4.15e-07	1.15e-05
ENSG00000109099	PMP22	peripheral myelin protein 22	24hpi	2.35575	4.23e-07	1.17e-05
ENSG00000113083	LOX	lysyl oxidase	24hpi	2.89254	4.29e-07	1.18e-05
ENSG00000198125	MB	myoglobin	24hpi	-2.20716	4.29e-07	1.18e-05
ENSG00000275395	FCGBP	Fc fragment of IgG binding protein	24hpi	-3.37023	4.44e-07	1.22e-05
ENSG00000117643	MAN1C1	mannosidase, alpha, class 1C, member 1	24hpi	-1.78301	4.47e-07	1.23e-05
ENSG00000197442	MAP3K5	mitogen-activated protein kinase kinase kinase 5	4hpi	1.42825	1.76e-07	1.23e-05
ENSG00000101665	SMAD7	SMAD family member 7	24hpi	1.2261	4.53e-07	1.24e-05
ENSG00000138411	HECW2	HECT, C2 and WW domain containing E3 ubiquitin protein ligase 2	24hpi	2.20186	4.52e-07	1.24e-05
ENSG00000115828	QPCT	glutaminyl-peptide cyclotransferase	24hpi	1.49745	4.62e-07	1.26e-05
ENSG00000166407	LMO1	LIM domain only 1 (rhombotin 1)	24hpi	-3.04369	4.81e-07	1.31e-05
ENSG00000132359	RAP1GAP2	RAP1 GTPase activating protein 2	24hpi	-1.43071	4.98e-07	1.35e-05
ENSG00000134333	LDHA	lactate dehydrogenase A	24hpi	1.30719	4.96e-07	1.35e-05
ENSG00000008517	IL32	interleukin 32	24hpi	2.59079	5.08e-07	1.37e-05
ENSG00000117036	ETV3	ets variant 3	4hpi	1.2061	2.05e-07	1.43e-05
ENSG00000150630	VEGFC	vascular endothelial growth factor C	24hpi	2.58038	5.33e-07	1.44e-05
ENSG00000035862	TIMP2	TIMP metallopeptidase inhibitor 2	24hpi	-1.00482	5.58e-07	1.5e-05
ENSG00000163121	NEURL3	neuralized E3 ubiquitin protein ligase 3	4hpi	2.64182	2.18e-07	1.51e-05
ENSG00000153162	BMP6	bone morphogenetic protein 6	4hpi	2.26415	2.23e-07	1.53e-05
ENSG00000008083	JARID2	jumonji, AT rich interactive domain 2	24hpi	1.09053	5.86e-07	1.57e-05
ENSG00000123342	MMP19	matrix metallopeptidase 19	24hpi	1.65979	5.97e-07	1.6e-05
ENSG00000185215	TNFAIP2	tumor necrosis factor, alpha-induced protein 2	24hpi	1.65338	6.08e-07	1.63e-05
ENSG00000162739	SLAMF6	SLAM family member 6	24hpi	-1.84952	6.18e-07	1.65e-05
ENSG00000095970	TREM2	triggering receptor expressed on myeloid cells 2	24hpi	-1.70787	6.37e-07	1.69e-05
ENSG00000105711	SCN1B	sodium channel, voltage gated, type I beta subunit	24hpi	3.59657	6.34e-07	1.69e-05
ENSG00000163347	CLDN1	claudin 1	24hpi	3.3919	6.34e-07	1.69e-05
ENSG00000110315	RNF141	ring finger protein 141	24hpi	-1.69426	6.49e-07	1.71e-05
ENSG00000112715	VEGFA	vascular endothelial growth factor A	24hpi	2.21044	6.48e-07	1.71e-05
ENSG00000105825	TFPI2	tissue factor pathway inhibitor 2	24hpi	3.66504	6.51e-07	1.72e-05
ENSG00000028277	POU2F2	POU class 2 homeobox 2	24hpi	1.85053	6.57e-07	1.73e-05
ENSG00000058866	DGKG	diacylglycerol kinase, gamma 90kDa	24hpi	-1.74544	6.82e-07	1.79e-05
ENSG00000182389	CACNB4	calcium channel, voltage-dependent, beta 4 subunit	24hpi	-2.22699	6.85e-07	1.8e-05
ENSG00000196155	PLEKHG4	pleckstrin homology domain containing, family G (with RhoGef domain) member 4	24hpi	-1.46616	6.98e-07	1.82e-05
ENSG00000163050	ADCK3	aarF domain containing kinase 3	24hpi	-1.50783	7.21e-07	1.87e-05
ENSG00000198794	SCAMP5	secretory carrier membrane protein 5	24hpi	-2.43017	7.19e-07	1.87e-05
ENSG00000169220	RGS14	regulator of G-protein signaling 14	24hpi	-1.36057	7.24e-07	1.88e-05
ENSG00000178860	MSC	musculin	4hpi	1.45446	2.77e-07	1.89e-05
ENSG00000108702	CCL1	chemokine (C-C motif) ligand 1	4hpi	3.60972	2.8e-07	1.9e-05
ENSG00000048028	USP28	ubiquitin specific peptidase 28	24hpi	1.23999	7.39e-07	1.91e-05
ENSG00000121858	TNFSF10	tumor necrosis factor (ligand) superfamily, member 10	24hpi	2.05318	7.45e-07	1.92e-05
ENSG00000090530	P3H2	prolyl 3-hydroxylase 2	24hpi	2.81509	7.59e-07	1.96e-05
ENSG00000153234	NR4A2	nuclear receptor subfamily 4, group A, member 2	24hpi	2.84854	7.64e-07	1.97e-05
ENSG00000254087	LYN	LYN proto-oncogene, Src family tyrosine kinase	24hpi	1.40523	7.82e-07	2.01e-05
ENSG00000165379	LRFN5	leucine rich repeat and fibronectin type III domain containing 5	4hpi	2.04001	2.99e-07	2.02e-05
ENSG00000028277	POU2F2	POU class 2 homeobox 2	4hpi	1.90985	3.01e-07	2.03e-05
ENSG00000184545	DUSP8	dual specificity phosphatase 8	4hpi	2.51287	3.17e-07	2.12e-05
ENSG00000250722	SEPP1	selenoprotein P, plasma, 1	24hpi	-4.61659	8.26e-07	2.12e-05
ENSG00000168734	PKIG	protein kinase (cAMP-dependent, catalytic) inhibitor gamma	24hpi	2.01349	8.32e-07	2.13e-05
ENSG00000130592	LSP1	lymphocyte-specific protein 1	24hpi	-1.8717	8.49e-07	2.17e-05
ENSG00000120049	KCNIP2	Kv channel interacting protein 2	24hpi	-3.24918	8.64e-07	2.2e-05
ENSG00000162729	IGSF8	immunoglobulin superfamily, member 8	24hpi	1.68159	8.65e-07	2.2e-05
ENSG00000198682	PAPSS2	3'-phosphoadenosine 5'-phosphosulfate synthase 2	24hpi	1.53455	8.78e-07	2.23e-05
ENSG00000095752	IL11	interleukin 11	24hpi	4.56852	8.88e-07	2.25e-05
ENSG00000106546	AHR	aryl hydrocarbon receptor	24hpi	1.57149	8.99e-07	2.26e-05
ENSG00000166073	GPR176	G protein-coupled receptor 176	24hpi	1.68919	8.98e-07	2.26e-05
ENSG00000173821	RNF213	ring finger protein 213	24hpi	1.45738	8.99e-07	2.26e-05
ENSG00000204580	DDR1	discoidin domain receptor tyrosine kinase 1	24hpi	2.52522	9.11e-07	2.29e-05
ENSG00000174307	PHLDA3	pleckstrin homology-like domain, family A, member 3	24hpi	-1.3207	9.19e-07	2.3e-05
ENSG00000108179	PPIF	peptidylprolyl isomerase F	24hpi	1.64304	9.41e-07	2.35e-05
ENSG00000120217	CD274	CD274 molecule	4hpi	2.47096	3.54e-07	2.36e-05
ENSG00000068079	IFI35	interferon-induced protein 35	24hpi	1.4402	9.48e-07	2.37e-05
ENSG00000105419	MEIS3	Meis homeobox 3	24hpi	2.52863	9.64e-07	2.4e-05
ENSG00000197965	MPZL1	myelin protein zero-like 1	4hpi	1.29882	3.62e-07	2.4e-05
ENSG00000123358	NR4A1	nuclear receptor subfamily 4, group A, member 1	24hpi	4.07445	9.9e-07	2.46e-05
ENSG00000125148	MT2A	metallothionein 2A	24hpi	2.11028	9.98e-07	2.48e-05
ENSG00000091127	PUS7	pseudouridylate synthase 7 (putative)	24hpi	1.16394	1.01e-06	2.5e-05
ENSG00000110031	LPXN	leupaxin	24hpi	1.06184	1.04e-06	2.55e-05
ENSG00000136689	IL1RN	interleukin 1 receptor antagonist	24hpi	1.58483	1.03e-06	2.55e-05
ENSG00000172175	MALT1	MALT1 paracaspase	24hpi	1.67821	1.04e-06	2.55e-05
ENSG00000104635	SLC39A14	solute carrier family 39 (zinc transporter), member 14	4hpi	1.29624	3.88e-07	2.56e-05
ENSG00000146674	IGFBP3	insulin-like growth factor binding protein 3	4hpi	2.02502	3.9e-07	2.56e-05
ENSG00000141506	PIK3R5	phosphoinositide-3-kinase, regulatory subunit 5	24hpi	1.39655	1.07e-06	2.63e-05
ENSG00000175592	FOSL1	FOS-like antigen 1	24hpi	1.39706	1.07e-06	2.63e-05
ENSG00000253368	TRNP1	TMF1-regulated nuclear protein 1	24hpi	-3.41034	1.08e-06	2.65e-05
ENSG00000145824	CXCL14	chemokine (C-X-C motif) ligand 14	24hpi	3.33505	1.11e-06	2.71e-05
ENSG00000132429	POPDC3	popeye domain containing 3	24hpi	2.09233	1.13e-06	2.76e-05
ENSG00000184221	OLIG1	oligodendrocyte transcription factor 1	24hpi	2.16667	1.13e-06	2.76e-05
ENSG00000135940	COX5B	cytochrome c oxidase subunit Vb	24hpi	-1.05289	1.14e-06	2.77e-05
ENSG00000059378	PARP12	poly (ADP-ribose) polymerase family, member 12	24hpi	1.25495	1.17e-06	2.84e-05
ENSG00000087589	CASS4	Cas scaffolding protein family member 4	24hpi	-1.40336	1.17e-06	2.84e-05
ENSG00000172716	SLFN11	schlafen family member 11	24hpi	-1.01759	1.17e-06	2.84e-05
ENSG00000143224	PPOX	protoporphyrinogen oxidase	24hpi	-1.33337	1.2e-06	2.89e-05
ENSG00000110218	PANX1	pannexin 1	24hpi	1.39396	1.22e-06	2.94e-05
ENSG00000165694	FRMD7	FERM domain containing 7	24hpi	4.92264	1.22e-06	2.94e-05
ENSG00000162654	GBP4	guanylate binding protein 4	24hpi	1.73215	1.24e-06	2.98e-05
ENSG00000165140	FBP1	fructose-1,6-bisphosphatase 1	24hpi	-1.60471	1.27e-06	3.04e-05
ENSG00000175471	MCTP1	multiple C2 domains, transmembrane 1	4hpi	1.33291	4.65e-07	3.04e-05
ENSG00000153721	CNKSR3	CNKSR family member 3	4hpi	1.1435	4.71e-07	3.06e-05
ENSG00000080573	COL5A3	collagen, type V, alpha 3	4hpi	2.20881	4.89e-07	3.16e-05
ENSG00000167695	FAM57A	family with sequence similarity 57, member A	24hpi	1.99903	1.33e-06	3.18e-05
ENSG00000138622	HCN4	hyperpolarization activated cyclic nucleotide gated potassium channel 4	4hpi	4.84198	4.97e-07	3.19e-05
ENSG00000005483	KMT2E	lysine (K)-specific methyltransferase 2E	24hpi	1.09905	1.36e-06	3.23e-05
ENSG00000188559	RALGAPA2	Ral GTPase activating protein, alpha subunit 2 (catalytic)	4hpi	1.25348	5.08e-07	3.25e-05
ENSG00000182575	NXPH3	neurexophilin 3	24hpi	-2.65926	1.37e-06	3.26e-05
ENSG00000188677	PARVB	parvin, beta	24hpi	1.26656	1.37e-06	3.26e-05
ENSG00000138035	PNPT1	polyribonucleotide nucleotidyltransferase 1	24hpi	1.92525	1.38e-06	3.27e-05
ENSG00000152503	TRIM36	tripartite motif containing 36	4hpi	1.39293	5.24e-07	3.33e-05
ENSG00000143603	KCNN3	potassium channel, calcium activated intermediate/small conductance subfamily N alpha, member 3	24hpi	5.23391	1.44e-06	3.4e-05
ENSG00000170581	STAT2	signal transducer and activator of transcription 2, 113kDa	24hpi	1.32343	1.44e-06	3.4e-05
ENSG00000168209	DDIT4	DNA-damage-inducible transcript 4	24hpi	1.75662	1.46e-06	3.44e-05
ENSG00000010319	SEMA3G	sema domain, immunoglobulin domain (Ig), short basic domain, secreted, (semaphorin) 3G	24hpi	-2.46101	1.49e-06	3.48e-05
ENSG00000069667	RORA	RAR-related orphan receptor A	24hpi	6.79275	1.48e-06	3.48e-05
ENSG00000154721	JAM2	junctional adhesion molecule 2	24hpi	1.71411	1.49e-06	3.48e-05
ENSG00000166949	SMAD3	SMAD family member 3	24hpi	-1.40449	1.48e-06	3.48e-05
ENSG00000103066	PLA2G15	phospholipase A2, group XV	4hpi	-1.07222	5.56e-07	3.52e-05
ENSG00000151726	ACSL1	acyl-CoA synthetase long-chain family member 1	4hpi	1.35854	5.63e-07	3.55e-05
ENSG00000159307	SCUBE1	signal peptide, CUB domain, EGF-like 1	24hpi	-2.07272	1.52e-06	3.55e-05
ENSG00000102921	N4BP1	NEDD4 binding protein 1	24hpi	1.06132	1.6e-06	3.72e-05
ENSG00000161791	FMNL3	formin-like 3	24hpi	1.25613	1.65e-06	3.84e-05
ENSG00000105835	NAMPT	nicotinamide phosphoribosyltransferase	4hpi	1.71135	6.19e-07	3.86e-05
ENSG00000160325	CACFD1	calcium channel flower domain containing 1	4hpi	-1.58882	6.17e-07	3.86e-05
ENSG00000183160	TMEM119	transmembrane protein 119	24hpi	2.07101	1.67e-06	3.87e-05
ENSG00000137936	BCAR3	breast cancer anti-estrogen resistance 3	24hpi	-1.34032	1.68e-06	3.9e-05
ENSG00000113916	BCL6	B-cell CLL/lymphoma 6	24hpi	1.13238	1.7e-06	3.93e-05
ENSG00000198208	RPS6KL1	ribosomal protein S6 kinase-like 1	24hpi	-1.74724	1.7e-06	3.93e-05
ENSG00000196456	ZNF775	zinc finger protein 775	24hpi	1.21817	1.71e-06	3.94e-05
ENSG00000104760	FGL1	fibrinogen-like 1	24hpi	-3.69946	1.74e-06	4e-05
ENSG00000151640	DPYSL4	dihydropyrimidinase-like 4	24hpi	3.28697	1.75e-06	4.03e-05
ENSG00000137265	IRF4	interferon regulatory factor 4	24hpi	4.39024	1.8e-06	4.11e-05
ENSG00000198829	SUCNR1	succinate receptor 1	24hpi	-2.64364	1.8e-06	4.11e-05
ENSG00000118308	LRMP	lymphoid-restricted membrane protein	24hpi	-1.66629	1.89e-06	4.32e-05
ENSG00000125089	SH3TC1	SH3 domain and tetratricopeptide repeats 1	24hpi	-1.06284	1.91e-06	4.34e-05
ENSG00000122733	KIAA1045	KIAA1045	24hpi	2.22924	1.91e-06	4.35e-05
ENSG00000111962	UST	uronyl-2-sulfotransferase	4hpi	1.12695	7.08e-07	4.39e-05
ENSG00000000971	CFH	complement factor H	24hpi	3.40649	1.96e-06	4.44e-05
ENSG00000005882	PDK2	pyruvate dehydrogenase kinase, isozyme 2	24hpi	-1.29835	1.96e-06	4.44e-05
ENSG00000122223	CD244	CD244 molecule, natural killer cell receptor 2B4	24hpi	-2.04513	1.97e-06	4.45e-05
ENSG00000169855	ROBO1	roundabout, axon guidance receptor, homolog 1 (Drosophila)	24hpi	1.12341	1.99e-06	4.48e-05
ENSG00000147454	SLC25A37	solute carrier family 25 (mitochondrial iron transporter), member 37	24hpi	1.54615	2.04e-06	4.6e-05
ENSG00000177707	PVRL3	poliovirus receptor-related 3	24hpi	2.07698	2.06e-06	4.62e-05
ENSG00000146278	PNRC1	proline-rich nuclear receptor coactivator 1	4hpi	1.79573	7.62e-07	4.7e-05
ENSG00000167378	IRGQ	immunity-related GTPase family, Q	24hpi	1.03318	2.14e-06	4.8e-05
ENSG00000113615	SEC24A	SEC24 family member A	24hpi	1.46951	2.2e-06	4.92e-05
ENSG00000070882	OSBPL3	oxysterol binding protein-like 3	24hpi	-1.22112	2.22e-06	4.97e-05
ENSG00000091409	ITGA6	integrin, alpha 6	24hpi	1.42407	2.36e-06	5.26e-05
ENSG00000106789	CORO2A	coronin, actin binding protein, 2A	24hpi	-1.47271	2.43e-06	5.39e-05
ENSG00000185669	SNAI3	snail family zinc finger 3	24hpi	-2.11423	2.43e-06	5.4e-05
ENSG00000131323	TRAF3	TNF receptor-associated factor 3	24hpi	1.0306	2.45e-06	5.42e-05
ENSG00000164949	GEM	GTP binding protein overexpressed in skeletal muscle	24hpi	1.31189	2.49e-06	5.49e-05
ENSG00000148926	ADM	adrenomedullin	24hpi	1.36397	2.49e-06	5.5e-05
ENSG00000117318	ID3	inhibitor of DNA binding 3, dominant negative helix-loop-helix protein	24hpi	-1.93877	2.51e-06	5.52e-05
ENSG00000178226	PRSS36	protease, serine, 36	24hpi	-1.60101	2.54e-06	5.57e-05
ENSG00000163947	ARHGEF3	Rho guanine nucleotide exchange factor (GEF) 3	24hpi	-1.12025	2.61e-06	5.72e-05
ENSG00000123358	NR4A1	nuclear receptor subfamily 4, group A, member 1	4hpi	3.72775	9.39e-07	5.74e-05
ENSG00000145779	TNFAIP8	tumor necrosis factor, alpha-induced protein 8	4hpi	1.82513	9.35e-07	5.74e-05
ENSG00000172216	CEBPB	CCAAT/enhancer binding protein (C/EBP), beta	4hpi	1.63163	9.69e-07	5.9e-05
ENSG00000163293	NIPAL1	NIPA-like domain containing 1	24hpi	2.53521	2.73e-06	5.97e-05
ENSG00000078674	PCM1	pericentriolar material 1	24hpi	-1.68449	2.75e-06	6e-05
ENSG00000099849	RASSF7	Ras association (RalGDS/AF-6) domain family (N-terminal) member 7	24hpi	-1.46231	2.75e-06	6e-05
ENSG00000145715	RASA1	RAS p21 protein activator (GTPase activating protein) 1	24hpi	-1.26004	2.75e-06	6e-05
ENSG00000115652	UXS1	UDP-glucuronate decarboxylase 1	24hpi	1.10884	2.76e-06	6.01e-05
ENSG00000152894	PTPRK	protein tyrosine phosphatase, receptor type, K	4hpi	1.59953	9.93e-07	6.02e-05
ENSG00000157978	LDLRAP1	low density lipoprotein receptor adaptor protein 1	24hpi	-1.4259	2.79e-06	6.06e-05
ENSG00000162543	UBXN10	UBX domain protein 10	24hpi	-1.99284	2.81e-06	6.08e-05
ENSG00000161944	ASGR2	asialoglycoprotein receptor 2	24hpi	-1.94256	2.82e-06	6.1e-05
ENSG00000073417	PDE8A	phosphodiesterase 8A	4hpi	1.22555	1.02e-06	6.14e-05
ENSG00000161911	TREML1	triggering receptor expressed on myeloid cells-like 1	24hpi	-1.45555	2.84e-06	6.14e-05
ENSG00000184584	TMEM173	transmembrane protein 173	24hpi	-1.29016	2.95e-06	6.35e-05
ENSG00000186088	GSAP	gamma-secretase activating protein	24hpi	1.36054	2.95e-06	6.35e-05
ENSG00000083799	CYLD	cylindromatosis (turban tumor syndrome)	4hpi	1.00466	1.06e-06	6.38e-05
ENSG00000084628	NKAIN1	Na+/K+ transporting ATPase interacting 1	24hpi	3.45616	2.97e-06	6.38e-05
ENSG00000164465	DCBLD1	discoidin, CUB and LCCL domain containing 1	24hpi	1.44701	2.98e-06	6.38e-05
ENSG00000065989	PDE4A	phosphodiesterase 4A, cAMP-specific	24hpi	1.59353	2.99e-06	6.4e-05
ENSG00000129116	PALLD	palladin, cytoskeletal associated protein	24hpi	-1.30939	2.99e-06	6.4e-05
ENSG00000136560	TANK	TRAF family member-associated NFKB activator	24hpi	1.11379	3.02e-06	6.45e-05
ENSG00000104093	DMXL2	Dmx-like 2	4hpi	1.33575	1.09e-06	6.48e-05
ENSG00000122707	RECK	reversion-inducing-cysteine-rich protein with kazal motifs	24hpi	-1.0306	3.07e-06	6.53e-05
ENSG00000086758	HUWE1	HECT, UBA and WWE domain containing 1, E3 ubiquitin protein ligase	4hpi	1.1395	1.11e-06	6.56e-05
ENSG00000159388	BTG2	BTG family, member 2	4hpi	2.05213	1.11e-06	6.56e-05
ENSG00000144455	SUMF1	sulfatase modifying factor 1	24hpi	-1.0119	3.12e-06	6.64e-05
ENSG00000196754	S100A2	S100 calcium binding protein A2	24hpi	-1.87613	3.2e-06	6.79e-05
ENSG00000138755	CXCL9	chemokine (C-X-C motif) ligand 9	24hpi	4.31484	3.22e-06	6.83e-05
ENSG00000176170	SPHK1	sphingosine kinase 1	24hpi	1.62762	3.23e-06	6.83e-05
ENSG00000173391	OLR1	oxidized low density lipoprotein (lectin-like) receptor 1	4hpi	2.18109	1.18e-06	6.94e-05
ENSG00000070495	JMJD6	jumonji domain containing 6	24hpi	1.09034	3.32e-06	7e-05
ENSG00000136688	IL36G	interleukin 36, gamma	4hpi	3.30729	1.25e-06	7.32e-05
ENSG00000168329	CX3CR1	chemokine (C-X3-C motif) receptor 1	24hpi	-1.85815	3.48e-06	7.33e-05
ENSG00000082397	EPB41L3	erythrocyte membrane protein band 4.1-like 3	24hpi	1.62394	3.55e-06	7.45e-05
ENSG00000169436	COL22A1	collagen, type XXII, alpha 1	24hpi	1.03898	3.54e-06	7.45e-05
ENSG00000123094	RASSF8	Ras association (RalGDS/AF-6) domain family (N-terminal) member 8	24hpi	1.37262	3.63e-06	7.6e-05
ENSG00000125510	OPRL1	opiate receptor-like 1	24hpi	-1.61896	3.64e-06	7.6e-05
ENSG00000166128	RAB8B	RAB8B, member RAS oncogene family	24hpi	1.16423	3.65e-06	7.63e-05
ENSG00000127561	SYNGR3	synaptogyrin 3	4hpi	2.5301	1.32e-06	7.65e-05
ENSG00000169855	ROBO1	roundabout, axon guidance receptor, homolog 1 (Drosophila)	4hpi	1.14347	1.34e-06	7.72e-05
ENSG00000117009	KMO	kynurenine 3-monooxygenase (kynurenine 3-hydroxylase)	24hpi	1.23667	3.74e-06	7.81e-05
ENSG00000183784	C9orf66	chromosome 9 open reading frame 66	24hpi	-2.21986	3.8e-06	7.91e-05
ENSG00000144749	LRIG1	leucine-rich repeats and immunoglobulin-like domains 1	4hpi	1.0411	1.39e-06	8e-05
ENSG00000125462	C1orf61	chromosome 1 open reading frame 61	24hpi	3.90465	3.86e-06	8.01e-05
ENSG00000100151	PICK1	protein interacting with PRKCA 1	24hpi	-1.08783	3.87e-06	8.02e-05
ENSG00000137509	PRCP	prolylcarboxypeptidase (angiotensinase C)	24hpi	-1.11905	3.87e-06	8.02e-05
ENSG00000067842	ATP2B3	ATPase, Ca++ transporting, plasma membrane 3	24hpi	-2.32237	3.91e-06	8.09e-05
ENSG00000143153	ATP1B1	ATPase, Na+/K+ transporting, beta 1 polypeptide	24hpi	-1.48575	3.94e-06	8.14e-05
ENSG00000128271	ADORA2A	adenosine A2a receptor	4hpi	4.51914	1.44e-06	8.26e-05
ENSG00000169252	ADRB2	adrenoceptor beta 2, surface	24hpi	-1.9459	4.1e-06	8.45e-05
ENSG00000105122	RASAL3	RAS protein activator like 3	24hpi	-1.01161	4.14e-06	8.51e-05
ENSG00000104093	DMXL2	Dmx-like 2	24hpi	1.25641	4.18e-06	8.59e-05
ENSG00000147443	DOK2	docking protein 2, 56kDa	24hpi	-1.3695	4.23e-06	8.67e-05
ENSG00000105855	ITGB8	integrin, beta 8	4hpi	2.47614	1.52e-06	8.69e-05
ENSG00000169964	TMEM42	transmembrane protein 42	24hpi	-1.21418	4.27e-06	8.75e-05
ENSG00000145555	MYO10	myosin X	4hpi	1.85613	1.57e-06	8.9e-05
ENSG00000149798	CDC42EP2	CDC42 effector protein (Rho GTPase binding) 2	4hpi	2.57568	1.58e-06	8.9e-05
ENSG00000082397	EPB41L3	erythrocyte membrane protein band 4.1-like 3	4hpi	1.7091	1.59e-06	8.92e-05
ENSG00000181444	ZNF467	zinc finger protein 467	24hpi	-2.07954	4.51e-06	9.21e-05
ENSG00000154640	BTG3	BTG family, member 3	24hpi	1.12844	4.68e-06	9.56e-05
ENSG00000198963	RORB	RAR-related orphan receptor B	4hpi	1.79877	1.71e-06	9.57e-05
ENSG00000205593	DENND6B	DENN/MADD domain containing 6B	24hpi	-1.28359	4.69e-06	9.57e-05
ENSG00000101336	HCK	HCK proto-oncogene, Src family tyrosine kinase	4hpi	1.49935	1.72e-06	9.58e-05
ENSG00000120457	KCNJ5	potassium channel, inwardly rectifying subfamily J, member 5	24hpi	-2.17656	4.75e-06	9.67e-05
ENSG00000108622	ICAM2	intercellular adhesion molecule 2	24hpi	-1.29183	4.8e-06	9.75e-05
ENSG00000137872	SEMA6D	sema domain, transmembrane domain (TM), and cytoplasmic domain, (semaphorin) 6D	24hpi	2.31896	4.81e-06	9.75e-05
ENSG00000115590	IL1R2	interleukin 1 receptor, type II	24hpi	3.35106	4.83e-06	9.79e-05
ENSG00000132256	TRIM5	tripartite motif containing 5	24hpi	1.62256	5.01e-06	0.000101386
ENSG00000165071	TMEM71	transmembrane protein 71	24hpi	-2.78137	5.04e-06	0.000101692
ENSG00000121933	ADORA3	adenosine A3 receptor	4hpi	-1.44634	1.85e-06	0.000102474
ENSG00000154099	DNAAF1	dynein, axonemal, assembly factor 1	4hpi	4.50306	1.9e-06	0.000104792
ENSG00000132329	RAMP1	receptor (G protein-coupled) activity modifying protein 1	24hpi	-1.66042	5.48e-06	0.000110217
ENSG00000154310	TNIK	TRAF2 and NCK interacting kinase	24hpi	1.27997	5.47e-06	0.000110217
ENSG00000140848	CPNE2	copine II	24hpi	-1.338	5.5e-06	0.000110506
ENSG00000113369	ARRDC3	arrestin domain containing 3	24hpi	1.07498	5.71e-06	0.000114474
ENSG00000111012	CYP27B1	cytochrome P450, family 27, subfamily B, polypeptide 1	24hpi	1.30265	5.73e-06	0.000114792
ENSG00000088826	SMOX	spermine oxidase	24hpi	1.49735	5.77e-06	0.000115396
ENSG00000100600	LGMN	legumain	24hpi	2.3364	5.82e-06	0.000115862
ENSG00000152503	TRIM36	tripartite motif containing 36	24hpi	1.27755	5.82e-06	0.000115862
ENSG00000110080	ST3GAL4	ST3 beta-galactoside alpha-2,3-sialyltransferase 4	4hpi	1.52878	2.12e-06	0.000116449
ENSG00000010030	ETV7	ets variant 7	24hpi	2.29935	5.86e-06	0.000116482
ENSG00000010327	STAB1	stabilin 1	24hpi	-1.51668	5.9e-06	0.000117121
ENSG00000184831	APOO	apolipoprotein O	24hpi	1.47123	5.99e-06	0.000118592
ENSG00000133056	PIK3C2B	phosphatidylinositol-4-phosphate 3-kinase, catalytic subunit type 2 beta	24hpi	-1.85162	6.05e-06	0.000119716
ENSG00000161905	ALOX15	arachidonate 15-lipoxygenase	24hpi	-2.55509	6.18e-06	0.00012196
ENSG00000166349	RAG1	recombination activating gene 1	24hpi	-2.09423	6.19e-06	0.00012196
ENSG00000154889	MPPE1	metallophosphoesterase 1	24hpi	-1.02407	6.3e-06	0.000123923
ENSG00000164418	GRIK2	glutamate receptor, ionotropic, kainate 2	24hpi	1.29022	6.33e-06	0.000124392
ENSG00000049449	RCN1	reticulocalbin 1, EF-hand calcium binding domain	4hpi	1.26653	2.27e-06	0.000124502
ENSG00000005108	THSD7A	thrombospondin, type I, domain containing 7A	24hpi	-1.73565	6.38e-06	0.000125252
ENSG00000164181	ELOVL7	ELOVL fatty acid elongase 7	24hpi	1.65531	6.4e-06	0.000125303
ENSG00000137331	IER3	immediate early response 3	1hpi	1.78465	8.98e-08	0.000126227
ENSG00000101336	HCK	HCK proto-oncogene, Src family tyrosine kinase	24hpi	1.39911	6.52e-06	0.000127315
ENSG00000130475	FCHO1	FCH domain only 1	24hpi	-1.331	6.55e-06	0.000127702
ENSG00000006453	BAIAP2L1	BAI1-associated protein 2-like 1	4hpi	2.37337	2.36e-06	0.000127979
ENSG00000041353	RAB27B	RAB27B, member RAS oncogene family	4hpi	2.22879	2.35e-06	0.000127979
ENSG00000027869	SH2D2A	SH2 domain containing 2A	24hpi	2.36212	6.61e-06	0.000128689
ENSG00000143554	SLC27A3	solute carrier family 27 (fatty acid transporter), member 3	24hpi	-1.24444	6.62e-06	0.000128699
ENSG00000152229	PSTPIP2	proline-serine-threonine phosphatase interacting protein 2	24hpi	1.92426	6.78e-06	0.000131606
ENSG00000151693	ASAP2	ArfGAP with SH3 domain, ankyrin repeat and PH domain 2	4hpi	1.0362	2.47e-06	0.000133393
ENSG00000198736	MSRB1	methionine sulfoxide reductase B1	24hpi	-1.03251	6.9e-06	0.000133806
ENSG00000141524	TMC6	transmembrane channel-like 6	24hpi	-1.13071	6.93e-06	0.000134035
ENSG00000164330	EBF1	early B-cell factor 1	24hpi	2.06033	6.96e-06	0.000134492
ENSG00000254087	LYN	LYN proto-oncogene, Src family tyrosine kinase	4hpi	1.33698	2.5e-06	0.000134768
ENSG00000057657	PRDM1	PR domain containing 1, with ZNF domain	24hpi	1.528	7.06e-06	0.000136018
ENSG00000175040	CHST2	carbohydrate (N-acetylglucosamine-6-O) sulfotransferase 2	24hpi	1.51382	7.06e-06	0.000136018
ENSG00000162676	GFI1	growth factor independent 1 transcription repressor	24hpi	-2.04025	7.18e-06	0.000138071
ENSG00000162878	PKDCC	protein kinase domain containing, cytoplasmic	24hpi	-1.7016	7.19e-06	0.000138071
ENSG00000196968	FUT11	fucosyltransferase 11 (alpha (1,3) fucosyltransferase)	24hpi	1.70524	7.21e-06	0.000138288
ENSG00000145911	N4BP3	NEDD4 binding protein 3	4hpi	1.71825	2.62e-06	0.000139861
ENSG00000188613	NANOS1	nanos homolog 1 (Drosophila)	24hpi	1.82707	7.45e-06	0.000142729
ENSG00000077585	GPR137B	G protein-coupled receptor 137B	4hpi	1.20924	2.69e-06	0.000143053
ENSG00000134369	NAV1	neuron navigator 1	24hpi	1.16202	7.51e-06	0.00014329
ENSG00000110455	ACCS	1-aminocyclopropane-1-carboxylate synthase homolog (Arabidopsis)(non-functional)	24hpi	-1.30196	7.54e-06	0.000143782
ENSG00000232859	LYRM9	LYR motif containing 9	24hpi	-1.85022	7.68e-06	0.000146091
ENSG00000074706	IPCEF1	interaction protein for cytohesin exchange factors 1	24hpi	-1.22657	7.72e-06	0.000146578
ENSG00000126262	FFAR2	free fatty acid receptor 2	24hpi	-1.67829	7.78e-06	0.000147394
ENSG00000250588	IQCJ-SCHIP1	IQCJ-SCHIP1 readthrough	24hpi	3.19514	7.84e-06	0.000148292
ENSG00000177427	MIEF2	mitochondrial elongation factor 2	24hpi	-1.53787	7.87e-06	0.000148743
ENSG00000171227	TMEM37	transmembrane protein 37	4hpi	-2.66383	2.81e-06	0.000148995
ENSG00000180044	C3orf80	chromosome 3 open reading frame 80	24hpi	-1.55566	7.93e-06	0.000149523
ENSG00000155093	PTPRN2	protein tyrosine phosphatase, receptor type, N polypeptide 2	24hpi	-1.21981	7.98e-06	0.000150075
ENSG00000168421	RHOH	ras homolog family member H	24hpi	1.83056	8.04e-06	0.000150958
ENSG00000115825	PRKD3	protein kinase D3	24hpi	1.10226	8.13e-06	0.000152204
ENSG00000167895	TMC8	transmembrane channel-like 8	24hpi	-1.50637	8.19e-06	0.000153054
ENSG00000115896	PLCL1	phospholipase C-like 1	4hpi	1.9295	2.96e-06	0.000156135
ENSG00000095951	HIVEP1	human immunodeficiency virus type I enhancer binding protein 1	24hpi	1.53505	8.48e-06	0.000158353
ENSG00000103723	AP3B2	adaptor-related protein complex 3, beta 2 subunit	24hpi	-1.38861	8.54e-06	0.000159228
ENSG00000070614	NDST1	N-deacetylase/N-sulfotransferase (heparan glucosaminyl) 1	24hpi	1.03166	8.57e-06	0.000159471
ENSG00000203685	C1orf95	chromosome 1 open reading frame 95	24hpi	-1.68451	8.68e-06	0.000161277
ENSG00000143153	ATP1B1	ATPase, Na+/K+ transporting, beta 1 polypeptide	4hpi	1.4604	3.14e-06	0.000164297
ENSG00000185880	TRIM69	tripartite motif containing 69	24hpi	1.20761	8.87e-06	0.000164591
ENSG00000101916	TLR8	toll-like receptor 8	4hpi	2.06657	3.18e-06	0.000165744
ENSG00000120738	EGR1	early growth response 1	24hpi	1.94385	9e-06	0.000166616
ENSG00000162804	SNED1	sushi, nidogen and EGF-like domains 1	24hpi	-1.97948	9.05e-06	0.000167133
ENSG00000101096	NFATC2	nuclear factor of activated T-cells, cytoplasmic, calcineurin-dependent 2	24hpi	-1.54752	9.09e-06	0.000167611
ENSG00000110013	SIAE	sialic acid acetylesterase	24hpi	-1.82229	9.1e-06	0.000167611
ENSG00000136305	CIDEB	cell death-inducing DFFA-like effector b	24hpi	-1.93785	9.18e-06	0.000168779
ENSG00000164949	GEM	GTP binding protein overexpressed in skeletal muscle	4hpi	1.29402	3.33e-06	0.000172857
ENSG00000110002	VWA5A	von Willebrand factor A domain containing 5A	24hpi	-1.37265	9.44e-06	0.000173396
ENSG00000116981	NT5C1A	5'-nucleotidase, cytosolic IA	24hpi	-4.69671	9.47e-06	0.000173526
ENSG00000117000	RLF	rearranged L-myc fusion	24hpi	1.04585	9.47e-06	0.000173526
ENSG00000170962	PDGFD	platelet derived growth factor D	24hpi	-2.72826	9.58e-06	0.000175241
ENSG00000111266	DUSP16	dual specificity phosphatase 16	24hpi	1.63324	9.62e-06	0.000175627
ENSG00000115828	QPCT	glutaminyl-peptide cyclotransferase	4hpi	1.38684	3.42e-06	0.000176871
ENSG00000142089	IFITM3	interferon induced transmembrane protein 3	24hpi	1.99186	9.71e-06	0.00017703
ENSG00000187775	DNAH17	dynein, axonemal, heavy chain 17	24hpi	1.91324	9.78e-06	0.000178089
ENSG00000102096	PIM2	Pim-2 proto-oncogene, serine/threonine kinase	24hpi	1.85667	9.88e-06	0.000179703
ENSG00000171596	NMUR1	neuromedin U receptor 1	24hpi	-2.60426	1.03e-05	0.000185928
ENSG00000123728	RAP2C	RAP2C, member of RAS oncogene family	24hpi	1.0742	1.03e-05	0.000187243
ENSG00000166106	ADAMTS15	ADAM metallopeptidase with thrombospondin type 1 motif, 15	24hpi	-2.06694	1.04e-05	0.000187368
ENSG00000173846	PLK3	polo-like kinase 3	4hpi	1.16994	3.73e-06	0.00019213
ENSG00000176171	BNIP3	BCL2/adenovirus E1B 19kDa interacting protein 3	24hpi	1.79189	1.07e-05	0.000192371
ENSG00000225697	SLC26A6	solute carrier family 26 (anion exchanger), member 6	24hpi	1.14593	1.08e-05	0.000195421
ENSG00000138131	LOXL4	lysyl oxidase-like 4	4hpi	-1.77468	3.83e-06	0.000196253
ENSG00000163590	PPM1L	protein phosphatase, Mg2+/Mn2+ dependent, 1L	24hpi	-1.04179	1.1e-05	0.000197424
ENSG00000179331	RAB39A	RAB39A, member RAS oncogene family	24hpi	1.34888	1.15e-05	0.000206924
ENSG00000110324	IL10RA	interleukin 10 receptor, alpha	4hpi	1.23178	4.07e-06	0.000207514
ENSG00000175505	CLCF1	cardiotrophin-like cytokine factor 1	24hpi	1.9504	1.16e-05	0.000208308
ENSG00000157350	ST3GAL2	ST3 beta-galactoside alpha-2,3-sialyltransferase 2	24hpi	1.31324	1.17e-05	0.000208635
ENSG00000170961	HAS2	hyaluronan synthase 2	24hpi	4.39949	1.17e-05	0.000209866
ENSG00000161835	GRASP	GRP1 (general receptor for phosphoinositides 1)-associated scaffold protein	4hpi	2.82498	4.15e-06	0.000211078
ENSG00000165288	BRWD3	bromodomain and WD repeat domain containing 3	24hpi	1.03066	1.2e-05	0.00021474
ENSG00000119866	BCL11A	B-cell CLL/lymphoma 11A (zinc finger protein)	4hpi	2.1714	4.24e-06	0.000214815
ENSG00000064195	DLX3	distal-less homeobox 3	24hpi	-3.18773	1.21e-05	0.000216112
ENSG00000104921	FCER2	Fc fragment of IgE, low affinity II, receptor for (CD23)	24hpi	-2.18906	1.21e-05	0.000216112
ENSG00000151617	EDNRA	endothelin receptor type A	24hpi	-1.62355	1.24e-05	0.000219933
ENSG00000198400	NTRK1	neurotrophic tyrosine kinase, receptor, type 1	24hpi	3.02725	1.24e-05	0.000219933
ENSG00000171408	PDE7B	phosphodiesterase 7B	24hpi	-1.65665	1.24e-05	0.000220452
ENSG00000146072	TNFRSF21	tumor necrosis factor receptor superfamily, member 21	24hpi	-1.19444	1.25e-05	0.000220642
ENSG00000211455	STK38L	serine/threonine kinase 38 like	24hpi	1.39676	1.25e-05	0.000220663
ENSG00000103942	HOMER2	homer homolog 2 (Drosophila)	24hpi	-1.60903	1.25e-05	0.000221471
ENSG00000145864	GABRB2	gamma-aminobutyric acid (GABA) A receptor, beta 2	24hpi	-2.41351	1.26e-05	0.000222149
ENSG00000121281	ADCY7	adenylate cyclase 7	4hpi	-1.04171	4.48e-06	0.000226102
ENSG00000116774	OLFML3	olfactomedin-like 3	24hpi	-1.65404	1.29e-05	0.000227805
ENSG00000144485	HES6	hes family bHLH transcription factor 6	24hpi	-1.63097	1.32e-05	0.000231331
ENSG00000168884	TNIP2	TNFAIP3 interacting protein 2	24hpi	1.0837	1.35e-05	0.000236714
ENSG00000275342	SGK223	Tyrosine-protein kinase SgK223	24hpi	-1.10105	1.35e-05	0.000236714
ENSG00000173418	NAA20	N(alpha)-acetyltransferase 20, NatB catalytic subunit	24hpi	-1.20074	1.37e-05	0.000238562
ENSG00000170571	EMB	embigin	24hpi	-1.14506	1.37e-05	0.000239329
ENSG00000109686	SH3D19	SH3 domain containing 19	24hpi	-1.79502	1.38e-05	0.000239815
ENSG00000169403	PTAFR	platelet-activating factor receptor	24hpi	1.96536	1.38e-05	0.000240457
ENSG00000255398	HCAR3	hydroxycarboxylic acid receptor 3	4hpi	2.79631	4.87e-06	0.000244799
ENSG00000139572	GPR84	G protein-coupled receptor 84	24hpi	1.07856	1.42e-05	0.0002471
ENSG00000128311	TST	thiosulfate sulfurtransferase (rhodanese)	24hpi	-1.49364	1.43e-05	0.000247197
ENSG00000178585	CTNNBIP1	catenin, beta interacting protein 1	24hpi	-1.37013	1.44e-05	0.000250087
ENSG00000081923	ATP8B1	ATPase, aminophospholipid transporter, class I, type 8B, member 1	24hpi	-1.46007	1.45e-05	0.000250606
ENSG00000137491	SLCO2B1	solute carrier organic anion transporter family, member 2B1	4hpi	-1.39476	5.01e-06	0.00025068
ENSG00000213694	S1PR3	sphingosine-1-phosphate receptor 3	24hpi	2.32129	1.48e-05	0.000254812
ENSG00000154645	CHODL	chondrolectin	4hpi	-1.75025	5.15e-06	0.000256685
ENSG00000140090	SLC24A4	solute carrier family 24 (sodium/potassium/calcium exchanger), member 4	4hpi	2.36001	5.21e-06	0.000258638
ENSG00000160932	LY6E	lymphocyte antigen 6 complex, locus E	24hpi	1.26295	1.5e-05	0.000259038
ENSG00000179163	FUCA1	fucosidase, alpha-L- 1, tissue	24hpi	-1.22458	1.51e-05	0.000260737
ENSG00000134243	SORT1	sortilin 1	24hpi	-1.30447	1.53e-05	0.000263133
ENSG00000089351	GRAMD1A	GRAM domain containing 1A	24hpi	1.26097	1.56e-05	0.000267255
ENSG00000131355	EMR3	egf-like module containing, mucin-like, hormone receptor-like 3	24hpi	4.68709	1.56e-05	0.000267255
ENSG00000091136	LAMB1	laminin, beta 1	24hpi	1.99339	1.58e-05	0.00027053
ENSG00000187608	ISG15	ISG15 ubiquitin-like modifier	24hpi	2.29092	1.6e-05	0.000273206
ENSG00000124216	SNAI1	snail family zinc finger 1	4hpi	2.08869	5.58e-06	0.000276055
ENSG00000142197	DOPEY2	dopey family member 2	24hpi	-1.02986	1.63e-05	0.000277634
ENSG00000079215	SLC1A3	solute carrier family 1 (glial high affinity glutamate transporter), member 3	24hpi	1.41649	1.68e-05	0.000286118
ENSG00000183963	SMTN	smoothelin	24hpi	1.37338	1.69e-05	0.000287216
ENSG00000135324	MRAP2	melanocortin 2 receptor accessory protein 2	24hpi	2.10026	1.71e-05	0.000290045
ENSG00000174370	C11orf45	chromosome 11 open reading frame 45	24hpi	-1.06463	1.71e-05	0.00029011
ENSG00000197471	SPN	sialophorin	24hpi	-1.26477	1.75e-05	0.000296049
ENSG00000166592	RRAD	Ras-related associated with diabetes	24hpi	3.53679	1.76e-05	0.000298165
ENSG00000065054	SLC9A3R2	solute carrier family 9, subfamily A (NHE3, cation proton antiporter 3), member 3 regulator 2	24hpi	-1.75468	1.77e-05	0.000299292
ENSG00000078401	EDN1	endothelin 1	24hpi	2.35585	1.77e-05	0.000299292
ENSG00000172575	RASGRP1	RAS guanyl releasing protein 1 (calcium and DAG-regulated)	4hpi	1.75052	6.14e-06	0.000302225
ENSG00000182168	UNC5C	unc-5 homolog C (C. elegans)	24hpi	1.92196	1.8e-05	0.0003027
ENSG00000135604	STX11	syntaxin 11	24hpi	1.29318	1.82e-05	0.000307026
ENSG00000188290	HES4	hes family bHLH transcription factor 4	24hpi	2.83241	1.83e-05	0.000307275
ENSG00000165072	MAMDC2	MAM domain containing 2	24hpi	-3.6108	1.86e-05	0.000312887
ENSG00000100077	ADRBK2	adrenergic, beta, receptor kinase 2	4hpi	1.3297	6.44e-06	0.000316154
ENSG00000196950	SLC39A10	solute carrier family 39 (zinc transporter), member 10	24hpi	-1.04317	1.9e-05	0.000318346
ENSG00000186431	FCAR	Fc fragment of IgA, receptor for	24hpi	1.80861	1.91e-05	0.000320524
ENSG00000213658	LAT	linker for activation of T cells	24hpi	1.54078	1.92e-05	0.000320825
ENSG00000066294	CD84	CD84 molecule	24hpi	-1.88075	1.92e-05	0.000321335
ENSG00000073417	PDE8A	phosphodiesterase 8A	24hpi	1.06073	1.96e-05	0.000326648
ENSG00000163082	SGPP2	sphingosine-1-phosphate phosphatase 2	24hpi	3.56062	1.97e-05	0.000328615
ENSG00000075223	SEMA3C	sema domain, immunoglobulin domain (Ig), short basic domain, secreted, (semaphorin) 3C	24hpi	1.79461	1.98e-05	0.00032938
ENSG00000116815	CD58	CD58 molecule	4hpi	1.58745	6.82e-06	0.000333301
ENSG00000145287	PLAC8	placenta-specific 8	24hpi	-2.18019	2.01e-05	0.00033421
ENSG00000142961	MOB3C	MOB kinase activator 3C	4hpi	1.17103	6.91e-06	0.000336238
ENSG00000273604	C17orf96	chromosome 17 open reading frame 96	4hpi	2.50691	7.02e-06	0.000340448
ENSG00000136250	AOAH	acyloxyacyl hydrolase (neutrophil)	24hpi	-1.91733	2.07e-05	0.000343525
ENSG00000084112	SSH1	slingshot protein phosphatase 1	24hpi	1.09791	2.08e-05	0.000344544
ENSG00000197965	MPZL1	myelin protein zero-like 1	24hpi	1.04812	2.08e-05	0.000344544
ENSG00000162383	SLC1A7	solute carrier family 1 (glutamate transporter), member 7	4hpi	-2.04345	7.14e-06	0.000344662
ENSG00000168246	UBTD2	ubiquitin domain containing 2	4hpi	1.19303	7.19e-06	0.000344902
ENSG00000103154	NECAB2	N-terminal EF-hand calcium binding protein 2	24hpi	-2.03573	2.1e-05	0.00034639
ENSG00000176463	SLCO3A1	solute carrier organic anion transporter family, member 3A1	4hpi	1.02643	7.28e-06	0.000347499
ENSG00000129151	BBOX1	butyrobetaine (gamma), 2-oxoglutarate dioxygenase (gamma-butyrobetaine hydroxylase) 1	24hpi	-3.25832	2.11e-05	0.000348471
ENSG00000170681	MURC	muscle-related coiled-coil protein	4hpi	1.52834	7.43e-06	0.0003527
ENSG00000183018	SPNS2	spinster homolog 2 (Drosophila)	4hpi	-1.20415	7.44e-06	0.0003527
ENSG00000003989	SLC7A2	solute carrier family 7 (cationic amino acid transporter, y+ system), member 2	24hpi	1.57024	2.16e-05	0.00035333
ENSG00000038945	MSR1	macrophage scavenger receptor 1	24hpi	-1.15851	2.15e-05	0.00035333
ENSG00000102755	FLT1	fms-related tyrosine kinase 1	24hpi	2.26516	2.16e-05	0.00035333
ENSG00000124875	CXCL6	chemokine (C-X-C motif) ligand 6	24hpi	2.50167	2.15e-05	0.00035333
ENSG00000150995	ITPR1	inositol 1,4,5-trisphosphate receptor, type 1	24hpi	1.05077	2.15e-05	0.00035333
ENSG00000155367	PPM1J	protein phosphatase, Mg2+/Mn2+ dependent, 1J	24hpi	-1.71881	2.15e-05	0.00035333
ENSG00000163568	AIM2	absent in melanoma 2	24hpi	2.26119	2.16e-05	0.00035333
ENSG00000186635	ARAP1	ArfGAP with RhoGAP domain, ankyrin repeat and PH domain 1	24hpi	1.06211	2.16e-05	0.00035333
ENSG00000136040	PLXNC1	plexin C1	24hpi	1.01046	2.19e-05	0.000356449
ENSG00000160285	LSS	lanosterol synthase (2,3-oxidosqualene-lanosterol cyclase)	24hpi	1.12002	2.2e-05	0.000357582
ENSG00000079739	PGM1	phosphoglucomutase 1	24hpi	1.25031	2.23e-05	0.000363278
ENSG00000120910	PPP3CC	protein phosphatase 3, catalytic subunit, gamma isozyme	24hpi	1.15932	2.24e-05	0.000363431
ENSG00000178467	P4HTM	prolyl 4-hydroxylase, transmembrane (endoplasmic reticulum)	24hpi	-1.05439	2.24e-05	0.000363431
ENSG00000180628	PCGF5	polycomb group ring finger 5	24hpi	1.45052	2.24e-05	0.000363431
ENSG00000116711	PLA2G4A	phospholipase A2, group IVA (cytosolic, calcium-dependent)	24hpi	-1.19093	2.27e-05	0.000367111
ENSG00000149557	FEZ1	fasciculation and elongation protein zeta 1 (zygin I)	4hpi	1.52853	7.83e-06	0.00036985
ENSG00000165379	LRFN5	leucine rich repeat and fibronectin type III domain containing 5	24hpi	1.60623	2.3e-05	0.000371739
ENSG00000134955	SLC37A2	solute carrier family 37 (glucose-6-phosphate transporter), member 2	24hpi	-1.09732	2.31e-05	0.000371865
ENSG00000133246	PRAM1	PML-RARA regulated adaptor molecule 1	24hpi	-2.77721	2.33e-05	0.000374489
ENSG00000064393	HIPK2	homeodomain interacting protein kinase 2	24hpi	1.03387	2.35e-05	0.00037753
ENSG00000104812	GYS1	glycogen synthase 1 (muscle)	24hpi	1.24589	2.35e-05	0.000377739
ENSG00000018280	SLC11A1	solute carrier family 11 (proton-coupled divalent metal ion transporter), member 1	24hpi	1.12246	2.42e-05	0.000387566
ENSG00000104974	LILRA1	leukocyte immunoglobulin-like receptor, subfamily A (with TM domain), member 1	24hpi	-1.81369	2.43e-05	0.000389469
ENSG00000150510	FAM124A	family with sequence similarity 124A	24hpi	1.40633	2.45e-05	0.000392193
ENSG00000028137	TNFRSF1B	tumor necrosis factor receptor superfamily, member 1B	24hpi	1.15414	2.46e-05	0.0003929
ENSG00000162643	WDR63	WD repeat domain 63	4hpi	2.13342	8.4e-06	0.00039523
ENSG00000187079	TEAD1	TEA domain family member 1 (SV40 transcriptional enhancer factor)	24hpi	1.04952	2.49e-05	0.000396553
ENSG00000196220	SRGAP3	SLIT-ROBO Rho GTPase activating protein 3	24hpi	-2.19359	2.49e-05	0.000396553
ENSG00000125726	CD70	CD70 molecule	4hpi	1.61269	8.59e-06	0.000402733
ENSG00000171914	TLN2	talin 2	24hpi	-1.30277	2.55e-05	0.00040496
ENSG00000167994	RAB3IL1	RAB3A interacting protein (rabin3)-like 1	24hpi	-1.54786	2.58e-05	0.000408962
ENSG00000147813	NAPRT	nicotinate phosphoribosyltransferase	24hpi	-1.14549	2.59e-05	0.000411509
ENSG00000151014	CCRN4L	CCR4 carbon catabolite repression 4-like (S. cerevisiae)	24hpi	1.49414	2.62e-05	0.000414216
ENSG00000138794	CASP6	caspase 6, apoptosis-related cysteine peptidase	24hpi	-1.26031	2.62e-05	0.000414793
ENSG00000126266	FFAR1	free fatty acid receptor 1	24hpi	-2.51371	2.67e-05	0.000421954
ENSG00000135077	HAVCR2	hepatitis A virus cellular receptor 2	24hpi	-1.01158	2.72e-05	0.000428819
ENSG00000168785	TSPAN5	tetraspanin 5	24hpi	-1.12926	2.79e-05	0.000440328
ENSG00000130821	SLC6A8	solute carrier family 6 (neurotransmitter transporter), member 8	24hpi	1.2352	2.8e-05	0.000440907
ENSG00000170379	TCAF2	TRPM8 channel-associated factor 2	24hpi	1.69477	2.8e-05	0.000440987
ENSG00000090013	BLVRB	biliverdin reductase B	24hpi	-1.44443	2.82e-05	0.000442377
ENSG00000113742	CPEB4	cytoplasmic polyadenylation element binding protein 4	24hpi	1.14405	2.84e-05	0.000445867
ENSG00000122224	LY9	lymphocyte antigen 9	24hpi	-1.45135	2.9e-05	0.000454299
ENSG00000162543	UBXN10	UBX domain protein 10	4hpi	-1.61192	9.74e-06	0.000454764
ENSG00000125384	PTGER2	prostaglandin E receptor 2 (subtype EP2), 53kDa	4hpi	1.49497	9.91e-06	0.000461096
ENSG00000237541	HLA-DQA2	major histocompatibility complex, class II, DQ alpha 2	24hpi	4.4274	2.98e-05	0.000466506
ENSG00000188215	DCUN1D3	DCN1, defective in cullin neddylation 1, domain containing 3	24hpi	1.16983	3e-05	0.00046805
ENSG00000196329	GIMAP5	GTPase, IMAP family member 5	4hpi	1.3719	1.02e-05	0.000472087
ENSG00000166582	CENPV	centromere protein V	24hpi	-1.53348	3.07e-05	0.00047851
ENSG00000060982	BCAT1	branched chain amino-acid transaminase 1, cytosolic	24hpi	1.04039	3.08e-05	0.000479969
ENSG00000068831	RASGRP2	RAS guanyl releasing protein 2 (calcium and DAG-regulated)	24hpi	-2.09928	3.08e-05	0.000480175
ENSG00000168394	TAP1	transporter 1, ATP-binding cassette, sub-family B (MDR/TAP)	24hpi	1.14506	3.13e-05	0.000486553
ENSG00000058668	ATP2B4	ATPase, Ca++ transporting, plasma membrane 4	24hpi	-1.09569	3.15e-05	0.000489615
ENSG00000120889	TNFRSF10B	tumor necrosis factor receptor superfamily, member 10b	4hpi	1.22525	1.07e-05	0.000491439
ENSG00000151490	PTPRO	protein tyrosine phosphatase, receptor type, O	4hpi	-1.00688	1.07e-05	0.000492696
ENSG00000100154	TTC28	tetratricopeptide repeat domain 28	24hpi	1.08686	3.2e-05	0.000495794
ENSG00000187210	GCNT1	glucosaminyl (N-acetyl) transferase 1, core 2	4hpi	-1.59789	1.09e-05	0.000496516
ENSG00000064932	SBNO2	strawberry notch homolog 2 (Drosophila)	24hpi	1.02568	3.24e-05	0.000501445
ENSG00000157168	NRG1	neuregulin 1	4hpi	2.0372	1.12e-05	0.000507662
ENSG00000182871	COL18A1	collagen, type XVIII, alpha 1	24hpi	-1.18588	3.29e-05	0.000508395
ENSG00000176749	CDK5R1	cyclin-dependent kinase 5, regulatory subunit 1 (p35)	4hpi	-1.14454	1.13e-05	0.000511839
ENSG00000185022	MAFF	v-maf avian musculoaponeurotic fibrosarcoma oncogene homolog F	4hpi	1.5052	1.14e-05	0.000517252
ENSG00000156587	UBE2L6	ubiquitin-conjugating enzyme E2L 6	24hpi	1.1531	3.41e-05	0.000526566
ENSG00000151500	THYN1	thymocyte nuclear protein 1	24hpi	-1.23548	3.42e-05	0.000526643
ENSG00000106123	EPHB6	EPH receptor B6	24hpi	-1.97066	3.44e-05	0.000528562
ENSG00000164400	CSF2	colony stimulating factor 2 (granulocyte-macrophage)	24hpi	4.29473	3.44e-05	0.000528562
ENSG00000167874	TMEM88	transmembrane protein 88	24hpi	2.80489	3.54e-05	0.000542432
ENSG00000135094	SDS	serine dehydratase	4hpi	-1.56513	1.22e-05	0.000547991
ENSG00000165949	IFI27	interferon, alpha-inducible protein 27	24hpi	1.72545	3.68e-05	0.000562683
ENSG00000146457	WTAP	Wilms tumor 1 associated protein	24hpi	1.05129	3.71e-05	0.000566714
ENSG00000181458	TMEM45A	transmembrane protein 45A	24hpi	1.7272	3.72e-05	0.000567524
ENSG00000161835	GRASP	GRP1 (general receptor for phosphoinositides 1)-associated scaffold protein	24hpi	2.92801	3.73e-05	0.000568785
ENSG00000120129	DUSP1	dual specificity phosphatase 1	1hpi	1.77016	4.52e-07	0.000572608
ENSG00000170054	SERPINA9	serpin peptidase inhibitor, clade A (alpha-1 antiproteinase, antitrypsin), member 9	4hpi	5.52406	1.28e-05	0.000572616
ENSG00000137094	DNAJB5	DnaJ (Hsp40) homolog, subfamily B, member 5	24hpi	1.36125	3.8e-05	0.000576857
ENSG00000137869	CYP19A1	cytochrome P450, family 19, subfamily A, polypeptide 1	24hpi	-1.02021	3.82e-05	0.000579839
ENSG00000059728	MXD1	MAX dimerization protein 1	24hpi	1.09882	3.83e-05	0.000580988
ENSG00000108813	DLX4	distal-less homeobox 4	24hpi	-2.15499	3.9e-05	0.000590179
ENSG00000149289	ZC3H12C	zinc finger CCCH-type containing 12C	4hpi	1.4764	1.33e-05	0.00059104
ENSG00000186891	TNFRSF18	tumor necrosis factor receptor superfamily, member 18	4hpi	2.69157	1.32e-05	0.00059104
ENSG00000175697	GPR156	G protein-coupled receptor 156	24hpi	1.48741	3.92e-05	0.000592468
ENSG00000128309	MPST	mercaptopyruvate sulfurtransferase	24hpi	-1.2534	3.95e-05	0.000596932
ENSG00000174145	NWD2	NACHT and WD repeat domain containing 2	24hpi	3.72615	3.99e-05	0.000601534
ENSG00000104321	TRPA1	transient receptor potential cation channel, subfamily A, member 1	4hpi	3.76266	1.36e-05	0.000603511
ENSG00000090776	EFNB1	ephrin-B1	24hpi	-1.41685	4.05e-05	0.00060839
ENSG00000145390	USP53	ubiquitin specific peptidase 53	24hpi	1.26669	4.06e-05	0.000608514
ENSG00000148158	SNX30	sorting nexin family member 30	24hpi	-1.01311	4.06e-05	0.000608514
ENSG00000169896	ITGAM	integrin, alpha M (complement component 3 receptor 3 subunit)	24hpi	-1.40968	4.07e-05	0.000608914
ENSG00000160145	KALRN	kalirin, RhoGEF kinase	24hpi	-2.15673	4.08e-05	0.000610781
ENSG00000084710	EFR3B	EFR3 homolog B (S. cerevisiae)	24hpi	-1.59865	4.19e-05	0.000625584
ENSG00000145779	TNFAIP8	tumor necrosis factor, alpha-induced protein 8	24hpi	1.50861	4.2e-05	0.000625584
ENSG00000168487	BMP1	bone morphogenetic protein 1	24hpi	1.12914	4.2e-05	0.000625584
ENSG00000185361	TNFAIP8L1	tumor necrosis factor, alpha-induced protein 8-like 1	24hpi	1.07861	4.21e-05	0.000625584
ENSG00000151718	WWC2	WW and C2 domain containing 2	24hpi	1.01644	4.34e-05	0.000643015
ENSG00000133069	TMCC2	transmembrane and coiled-coil domain family 2	24hpi	-2.19687	4.36e-05	0.000645393
ENSG00000043462	LCP2	lymphocyte cytosolic protein 2 (SH2 domain containing leukocyte protein of 76kDa)	24hpi	1.2066	4.47e-05	0.000659481
ENSG00000205476	CCDC85C	coiled-coil domain containing 85C	24hpi	-1.85417	4.48e-05	0.000660629
ENSG00000100311	PDGFB	platelet-derived growth factor beta polypeptide	4hpi	2.29357	1.5e-05	0.000662859
ENSG00000198774	RASSF9	Ras association (RalGDS/AF-6) domain family (N-terminal) member 9	24hpi	1.49802	4.53e-05	0.000666167
ENSG00000099785	2002-03-01	membrane-associated ring finger (C3HC4) 2, E3 ubiquitin protein ligase	24hpi	-1.27375	4.56e-05	0.00067004
ENSG00000003249	DBNDD1	dysbindin (dystrobrevin binding protein 1) domain containing 1	24hpi	-2.56568	4.58e-05	0.000671749
ENSG00000127920	GNG11	guanine nucleotide binding protein (G protein), gamma 11	24hpi	1.87855	4.62e-05	0.000677111
ENSG00000082293	COL19A1	collagen, type XIX, alpha 1	24hpi	2.46034	4.64e-05	0.00067959
ENSG00000089723	OTUB2	OTU deubiquitinase, ubiquitin aldehyde binding 2	24hpi	-1.01029	4.67e-05	0.000683839
ENSG00000152932	RAB3C	RAB3C, member RAS oncogene family	4hpi	2.48946	1.55e-05	0.000684011
ENSG00000157554	ERG	v-ets avian erythroblastosis virus E26 oncogene homolog	4hpi	1.79223	1.56e-05	0.000684011
ENSG00000187193	MT1X	metallothionein 1X	24hpi	2.10623	4.71e-05	0.000688025
ENSG00000171617	ENC1	ectodermal-neural cortex 1 (with BTB domain)	24hpi	-1.2403	4.72e-05	0.000688502
ENSG00000248905	FMN1	formin 1	24hpi	1.65675	4.74e-05	0.000691341
ENSG00000150967	ABCB9	ATP-binding cassette, sub-family B (MDR/TAP), member 9	24hpi	-1.23733	4.8e-05	0.000699262
ENSG00000111817	DSE	dermatan sulfate epimerase	24hpi	1.2824	4.83e-05	0.000703206
ENSG00000117228	GBP1	guanylate binding protein 1, interferon-inducible	24hpi	1.80488	4.9e-05	0.000711475
ENSG00000214113	LYRM4	LYR motif containing 4	24hpi	1.11572	4.93e-05	0.000715484
ENSG00000135436	FAM186B	family with sequence similarity 186, member B	24hpi	2.8622	4.98e-05	0.000719758
ENSG00000151151	IPMK	inositol polyphosphate multikinase	24hpi	1.41764	4.98e-05	0.000719758
ENSG00000157613	CREB3L1	cAMP responsive element binding protein 3-like 1	24hpi	2.49717	4.98e-05	0.000719758
ENSG00000177150	FAM210A	family with sequence similarity 210, member A	24hpi	1.3547	4.98e-05	0.000719758
ENSG00000168427	KLHL30	kelch-like family member 30	24hpi	-1.72597	5e-05	0.000721288
ENSG00000141665	FBXO15	F-box protein 15	24hpi	-2.13781	5.03e-05	0.000725292
ENSG00000177453	NIM1K	NIM1 serine/threonine protein kinase	24hpi	1.70121	5.17e-05	0.000742643
ENSG00000047936	ROS1	ROS proto-oncogene 1 , receptor tyrosine kinase	24hpi	4.05828	5.2e-05	0.000746033
ENSG00000152558	TMEM123	transmembrane protein 123	24hpi	1.19525	5.34e-05	0.000763882
ENSG00000173210	ABLIM3	actin binding LIM protein family, member 3	24hpi	-1.02702	5.36e-05	0.000767132
ENSG00000023909	GCLM	glutamate-cysteine ligase, modifier subunit	24hpi	1.29786	5.43e-05	0.000776125
ENSG00000158234	FAIM	Fas apoptotic inhibitory molecule	24hpi	1.24864	5.46e-05	0.000778825
ENSG00000197405	C5AR1	complement component 5a receptor 1	24hpi	1.07201	5.46e-05	0.000778825
ENSG00000122025	FLT3	fms-related tyrosine kinase 3	24hpi	-2.13268	5.51e-05	0.000783362
ENSG00000167261	DPEP2	dipeptidase 2	24hpi	-2.72176	5.53e-05	0.000784373
ENSG00000183023	SLC8A1	solute carrier family 8 (sodium/calcium exchanger), member 1	24hpi	-1.09736	5.53e-05	0.000784373
ENSG00000183578	TNFAIP8L3	tumor necrosis factor, alpha-induced protein 8-like 3	24hpi	-1.29689	5.53e-05	0.000784373
ENSG00000183208	GDPGP1	GDP-D-glucose phosphorylase 1	24hpi	-1.42302	5.59e-05	0.000791707
ENSG00000095739	BAMBI	BMP and activin membrane-bound inhibitor	24hpi	1.77817	5.69e-05	0.000803407
ENSG00000170006	TMEM154	transmembrane protein 154	24hpi	-1.5671	5.69e-05	0.000803407
ENSG00000173267	SNCG	synuclein, gamma (breast cancer-specific protein 1)	24hpi	-2.49311	5.72e-05	0.000807199
ENSG00000136147	PHF11	PHD finger protein 11	24hpi	1.13516	5.81e-05	0.000818126
ENSG00000178343	SHISA3	shisa family member 3	24hpi	2.28832	5.81e-05	0.000818126
ENSG00000118946	PCDH17	protocadherin 17	4hpi	1.97744	1.92e-05	0.000841576
ENSG00000031081	ARHGAP31	Rho GTPase activating protein 31	4hpi	1.26768	1.94e-05	0.000845277
ENSG00000169071	ROR2	receptor tyrosine kinase-like orphan receptor 2	24hpi	1.81537	6.01e-05	0.000845353
ENSG00000271383	NBPF19	neuroblastoma breakpoint family, member 19	4hpi	1.64939	1.95e-05	0.000849362
ENSG00000114529	C3orf52	chromosome 3 open reading frame 52	24hpi	3.89352	6.13e-05	0.000861106
ENSG00000196159	FAT4	FAT atypical cadherin 4	24hpi	2.85883	6.3e-05	0.000884642
ENSG00000164691	TAGAP	T-cell activation RhoGTPase activating protein	24hpi	1.4472	6.41e-05	0.000896989
ENSG00000187037	GPR141	G protein-coupled receptor 141	24hpi	3.02487	6.52e-05	0.000909293
ENSG00000130164	LDLR	low density lipoprotein receptor	24hpi	1.39778	6.55e-05	0.000913296
ENSG00000158473	CD1D	CD1d molecule	24hpi	-1.74424	6.56e-05	0.000913296
ENSG00000129451	KLK10	kallikrein-related peptidase 10	24hpi	2.84446	6.63e-05	0.000921619
ENSG00000136560	TANK	TRAF family member-associated NFKB activator	4hpi	1.0105	2.15e-05	0.000930346
ENSG00000088827	SIGLEC1	sialic acid binding Ig-like lectin 1, sialoadhesin	24hpi	1.53544	6.7e-05	0.000931212
ENSG00000013810	TACC3	transforming, acidic coiled-coil containing protein 3	24hpi	-1.13814	6.82e-05	0.000946757
ENSG00000147036	LANCL3	LanC lantibiotic synthetase component C-like 3 (bacterial)	24hpi	-1.14154	6.84e-05	0.000948803
ENSG00000141540	TTYH2	tweety family member 2	4hpi	2.08187	2.22e-05	0.000955585
ENSG00000143341	HMCN1	hemicentin 1	4hpi	-1.43559	2.26e-05	0.000969951
ENSG00000120162	MOB3B	MOB kinase activator 3B	24hpi	2.33495	7.01e-05	0.000970442
ENSG00000128567	PODXL	podocalyxin-like	24hpi	-1.65638	7.04e-05	0.000972178
ENSG00000139508	SLC46A3	solute carrier family 46, member 3	24hpi	-1.39102	7.03e-05	0.000972178
ENSG00000176928	GCNT4	glucosaminyl (N-acetyl) transferase 4, core 2	4hpi	2.19314	2.28e-05	0.000973651
ENSG00000092068	SLC7A8	solute carrier family 7 (amino acid transporter light chain, L system), member 8	4hpi	-1.36986	2.3e-05	0.000975371
ENSG00000158161	EYA3	EYA transcriptional coactivator and phosphatase 3	4hpi	1.17811	2.32e-05	0.000980924
ENSG00000114450	GNB4	guanine nucleotide binding protein (G protein), beta polypeptide 4	24hpi	1.12961	7.12e-05	0.000982175
ENSG00000169248	CXCL11	chemokine (C-X-C motif) ligand 11	4hpi	1.93825	2.39e-05	0.00100848
ENSG00000171488	LRRC8C	leucine rich repeat containing 8 family, member C	4hpi	-1.13618	2.4e-05	0.00101072
ENSG00000116044	NFE2L2	nuclear factor, erythroid 2-like 2	4hpi	1.33171	2.43e-05	0.00101658
ENSG00000162836	ACP6	acid phosphatase 6, lysophosphatidic	24hpi	-1.59776	7.41e-05	0.00102091
ENSG00000065833	ME1	malic enzyme 1, NADP(+)-dependent, cytosolic	24hpi	1.06014	7.45e-05	0.00102402
ENSG00000006327	TNFRSF12A	tumor necrosis factor receptor superfamily, member 12A	24hpi	1.52642	7.46e-05	0.00102467
ENSG00000231672	DIRC3	disrupted in renal carcinoma 3	24hpi	-1.0922	7.49e-05	0.0010254
ENSG00000116044	NFE2L2	nuclear factor, erythroid 2-like 2	24hpi	1.24562	7.59e-05	0.00103664
ENSG00000100644	HIF1A	hypoxia inducible factor 1, alpha subunit (basic helix-loop-helix transcription factor)	4hpi	1.36216	2.49e-05	0.00103943
ENSG00000182957	SPATA13	spermatogenesis associated 13	4hpi	1.48812	2.54e-05	0.00105674
ENSG00000131759	RARA	retinoic acid receptor, alpha	24hpi	1.23982	7.81e-05	0.00106314
ENSG00000003147	ICA1	islet cell autoantigen 1, 69kDa	24hpi	-1.25227	7.85e-05	0.00106621
ENSG00000156265	MAP3K7CL	MAP3K7 C-terminal like	24hpi	-1.69215	7.85e-05	0.00106621
ENSG00000108798	ABI3	ABI family, member 3	24hpi	-2.33442	8.26e-05	0.00111592
ENSG00000112294	ALDH5A1	aldehyde dehydrogenase 5 family, member A1	24hpi	-1.34884	8.26e-05	0.00111592
ENSG00000142197	DOPEY2	dopey family member 2	4hpi	-1.00082	2.7e-05	0.00112172
ENSG00000023608	SNAPC1	small nuclear RNA activating complex, polypeptide 1, 43kDa	24hpi	1.46474	8.36e-05	0.00112853
ENSG00000082458	DLG3	discs, large homolog 3 (Drosophila)	24hpi	-2.16641	8.4e-05	0.00113161
ENSG00000171346	KRT15	keratin 15	24hpi	-1.88095	8.42e-05	0.0011339
ENSG00000197142	ACSL5	acyl-CoA synthetase long-chain family member 5	24hpi	1.23135	8.48e-05	0.0011411
ENSG00000137693	YAP1	Yes-associated protein 1	24hpi	1.21314	8.57e-05	0.00115107
ENSG00000113302	IL12B	interleukin 12B	4hpi	4.22771	2.82e-05	0.00116418
ENSG00000206190	ATP10A	ATPase, class V, type 10A	4hpi	-1.06827	2.82e-05	0.00116418
ENSG00000162878	PKDCC	protein kinase domain containing, cytoplasmic	4hpi	-1.58467	2.84e-05	0.00116599
ENSG00000129538	RNASE1	ribonuclease, RNase A family, 1 (pancreatic)	24hpi	-2.82434	8.74e-05	0.00116914
ENSG00000178537	SLC25A20	solute carrier family 25 (carnitine/acylcarnitine translocase), member 20	24hpi	-1.37962	8.74e-05	0.00116914
ENSG00000174684	B4GAT1	beta-1,4-glucuronyltransferase 1	4hpi	-1.14797	2.86e-05	0.00117334
ENSG00000112096	SOD2	superoxide dismutase 2, mitochondrial	1hpi	1.55761	1.02e-06	0.00117498
ENSG00000137098	SPAG8	sperm associated antigen 8	24hpi	-2.40595	8.82e-05	0.00117839
ENSG00000213903	LTB4R	leukotriene B4 receptor	24hpi	-1.56825	8.83e-05	0.00117839
ENSG00000118242	MREG	melanoregulin	4hpi	1.79954	2.91e-05	0.00118405
ENSG00000013588	GPRC5A	G protein-coupled receptor, class C, group 5, member A	24hpi	3.15561	8.88e-05	0.0011847
ENSG00000129521	EGLN3	egl-9 family hypoxia-inducible factor 3	24hpi	2.07424	8.95e-05	0.00119234
ENSG00000141540	TTYH2	tweety family member 2	24hpi	1.93016	9e-05	0.0011974
ENSG00000163032	VSNL1	visinin-like 1	24hpi	2.18774	9.01e-05	0.00119822
ENSG00000131203	IDO1	indoleamine 2,3-dioxygenase 1	4hpi	2.84262	2.96e-05	0.00120062
ENSG00000104967	NOVA2	neuro-oncological ventral antigen 2	24hpi	-2.60914	9.08e-05	0.00120342
ENSG00000164603	C7orf60	chromosome 7 open reading frame 60	4hpi	1.14328	2.98e-05	0.00120371
ENSG00000075426	FOSL2	FOS-like antigen 2	4hpi	1.59854	2.99e-05	0.00120394
ENSG00000164111	ANXA5	annexin A5	24hpi	1.02472	9.18e-05	0.0012158
ENSG00000185420	SMYD3	SET and MYND domain containing 3	24hpi	-1.6836	9.21e-05	0.00121802
ENSG00000148700	ADD3	adducin 3 (gamma)	24hpi	-1.75133	9.29e-05	0.00122455
ENSG00000099219	ERMP1	endoplasmic reticulum metallopeptidase 1	24hpi	-1.09453	9.32e-05	0.00122753
ENSG00000172061	LRRC15	leucine rich repeat containing 15	24hpi	5.86698	9.35e-05	0.00123069
ENSG00000175274	TP53I11	tumor protein p53 inducible protein 11	24hpi	-1.35437	9.38e-05	0.00123302
ENSG00000176788	BASP1	brain abundant, membrane attached signal protein 1	24hpi	2.29953	9.41e-05	0.00123565
ENSG00000113758	DBN1	drebrin 1	24hpi	-1.70866	9.59e-05	0.00125352
ENSG00000188786	MTF1	metal-regulatory transcription factor 1	24hpi	1.16576	9.57e-05	0.00125352
ENSG00000147119	CHST7	carbohydrate (N-acetylglucosamine 6-O) sulfotransferase 7	4hpi	1.34867	3.13e-05	0.00125665
ENSG00000171130	ATP6V0E2	ATPase, H+ transporting V0 subunit e2	24hpi	-1.40162	9.73e-05	0.00126906
ENSG00000151117	TMEM86A	transmembrane protein 86A	24hpi	-1.27271	9.79e-05	0.00127539
ENSG00000174600	CMKLR1	chemokine-like receptor 1	24hpi	-2.07744	9.9e-05	0.00128929
ENSG00000064652	SNX24	sorting nexin 24	24hpi	-1.26334	0.0001	0.00130016
ENSG00000015413	DPEP1	dipeptidase 1 (renal)	24hpi	-2.02956	0.000101001	0.00131093
ENSG00000158106	RHPN1	rhophilin, Rho GTPase binding protein 1	24hpi	-1.3469	0.000101038	0.00131093
ENSG00000197959	DNM3	dynamin 3	24hpi	1.48144	0.000101096	0.00131093
ENSG00000138735	PDE5A	phosphodiesterase 5A, cGMP-specific	4hpi	2.17094	3.28e-05	0.00131442
ENSG00000162783	IER5	immediate early response 5	4hpi	1.16168	3.29e-05	0.00131442
ENSG00000170681	MURC	muscle-related coiled-coil protein	24hpi	1.37276	0.000101543	0.00131458
ENSG00000166927	MS4A7	membrane-spanning 4-domains, subfamily A, member 7	24hpi	1.00076	0.000103359	0.00133481
ENSG00000271503	CCL5	chemokine (C-C motif) ligand 5	24hpi	1.15404	0.000104677	0.00134907
ENSG00000167034	NKX3-1	NK3 homeobox 1	24hpi	2.598	0.000105037	0.00135234
ENSG00000107731	UNC5B	unc-5 homolog B (C. elegans)	24hpi	1.20619	0.000108216	0.00139044
ENSG00000198924	DCLRE1A	DNA cross-link repair 1A	24hpi	-1.1048	0.000109359	0.00140369
ENSG00000123240	OPTN	optineurin	24hpi	1.68865	0.000109571	0.00140499
ENSG00000170542	SERPINB9	serpin peptidase inhibitor, clade B (ovalbumin), member 9	24hpi	2.26454	0.00010996	0.00140855
ENSG00000105655	ISYNA1	inositol-3-phosphate synthase 1	24hpi	1.6015	0.0001109	0.00141916
ENSG00000175697	GPR156	G protein-coupled receptor 156	4hpi	1.28319	3.63e-05	0.00144469
ENSG00000073060	SCARB1	scavenger receptor class B, member 1	24hpi	-1.2765	0.00011361	0.00144799
ENSG00000111913	FAM65B	family with sequence similarity 65, member B	24hpi	2.88801	0.000113508	0.00144799
ENSG00000182575	NXPH3	neurexophilin 3	4hpi	-2.51861	3.65e-05	0.00144848
ENSG00000140090	SLC24A4	solute carrier family 24 (sodium/potassium/calcium exchanger), member 4	24hpi	2.92909	0.000113823	0.00144923
ENSG00000109667	SLC2A9	solute carrier family 2 (facilitated glucose transporter), member 9	24hpi	-1.08768	0.000114514	0.00145657
ENSG00000205856	C22orf42	chromosome 22 open reading frame 42	24hpi	2.11404	0.00011476	0.00145824
ENSG00000167393	PPP2R3B	protein phosphatase 2, regulatory subunit B'', beta	24hpi	-1.09309	0.000114935	0.001459
ENSG00000102794	IRG1	immunoresponsive 1 homolog (mouse)	24hpi	3.19298	0.000115492	0.0014646
ENSG00000112033	PPARD	peroxisome proliferator-activated receptor delta	24hpi	1.21318	0.000115694	0.00146569
ENSG00000121691	CAT	catalase	24hpi	-1.07849	0.000116231	0.00147102
ENSG00000180611	MB21D2	Mab-21 domain containing 2	4hpi	2.75063	3.86e-05	0.00151589
ENSG00000167996	FTH1	ferritin, heavy polypeptide 1	24hpi	1.59163	0.000120838	0.00152476
ENSG00000006025	OSBPL7	oxysterol binding protein-like 7	24hpi	-1.67869	0.000121259	0.00152702
ENSG00000186354	C9orf47	chromosome 9 open reading frame 47	24hpi	2.42099	0.000121252	0.00152702
ENSG00000263155	MYZAP	myocardial zonula adherens protein	24hpi	-1.77906	0.000121635	0.00153024
ENSG00000136052	SLC41A2	solute carrier family 41 (magnesium transporter), member 2	4hpi	1.27032	3.93e-05	0.0015368
ENSG00000125629	INSIG2	insulin induced gene 2	24hpi	1.34538	0.000123044	0.00154489
ENSG00000120129	DUSP1	dual specificity phosphatase 1	4hpi	1.43783	3.99e-05	0.00154787
ENSG00000166833	NAV2	neuron navigator 2	4hpi	1.54091	4.01e-05	0.00155177
ENSG00000151150	ANK3	ankyrin 3, node of Ranvier (ankyrin G)	24hpi	-1.72156	0.000124251	0.00155849
ENSG00000168672	FAM84B	family with sequence similarity 84, member B	24hpi	-1.81625	0.000125047	0.00156692
ENSG00000105717	PBX4	pre-B-cell leukemia homeobox 4	4hpi	2.02718	4.07e-05	0.00157001
ENSG00000043462	LCP2	lymphocyte cytosolic protein 2 (SH2 domain containing leukocyte protein of 76kDa)	4hpi	1.21461	4.08e-05	0.00157087
ENSG00000176845	METRNL	meteorin, glial cell differentiation regulator-like	24hpi	1.22422	0.00012587	0.00157567
ENSG00000060558	GNA15	guanine nucleotide binding protein (G protein), alpha 15 (Gq class)	24hpi	1.00357	0.000127562	0.00159528
ENSG00000204642	HLA-F	major histocompatibility complex, class I, F	24hpi	1.33223	0.000128272	0.00160099
ENSG00000185668	POU3F1	POU class 3 homeobox 1	24hpi	-4.11873	0.00012849	0.00160213
ENSG00000196092	PAX5	paired box 5	24hpi	2.2653	0.000128953	0.00160632
ENSG00000169047	IRS1	insulin receptor substrate 1	4hpi	1.29941	4.22e-05	0.00161504
ENSG00000182534	MXRA7	matrix-remodelling associated 7	24hpi	1.45048	0.000130421	0.00162302
ENSG00000124882	EREG	epiregulin	24hpi	2.77322	0.000130725	0.0016252
ENSG00000073737	DHRS9	dehydrogenase/reductase (SDR family) member 9	4hpi	-1.31273	4.28e-05	0.00163145
ENSG00000115956	PLEK	pleckstrin	4hpi	1.45281	4.36e-05	0.00165325
ENSG00000116514	RNF19B	ring finger protein 19B	4hpi	1.30256	4.36e-05	0.00165325
ENSG00000198959	TGM2	transglutaminase 2	24hpi	1.19342	0.000134094	0.00166219
ENSG00000196782	MAML3	mastermind-like 3 (Drosophila)	24hpi	-1.33862	0.000134295	0.00166305
ENSG00000197696	NMB	neuromedin B	24hpi	1.22456	0.000135929	0.00168164
ENSG00000130477	UNC13A	unc-13 homolog A (C. elegans)	4hpi	1.79961	4.46e-05	0.00168472
ENSG00000137710	RDX	radixin	4hpi	1.0283	4.49e-05	0.00168966
ENSG00000174791	RIN1	Ras and Rab interactor 1	4hpi	-1.27108	4.57e-05	0.00170998
ENSG00000183484	GPR132	G protein-coupled receptor 132	4hpi	1.18323	4.57e-05	0.00170998
ENSG00000105855	ITGB8	integrin, beta 8	24hpi	1.94905	0.000138701	0.00171259
ENSG00000137462	TLR2	toll-like receptor 2	4hpi	1.02063	4.59e-05	0.00171435
ENSG00000154330	PGM5	phosphoglucomutase 5	24hpi	-1.9837	0.000139069	0.00171545
ENSG00000156427	FGF18	fibroblast growth factor 18	24hpi	2.51511	0.000139463	0.00171864
ENSG00000125657	TNFSF9	tumor necrosis factor (ligand) superfamily, member 9	4hpi	1.44529	4.64e-05	0.00172848
ENSG00000160223	ICOSLG	inducible T-cell co-stimulator ligand	24hpi	1.31903	0.000140725	0.00173075
ENSG00000164850	GPER1	G protein-coupled estrogen receptor 1	24hpi	-1.77897	0.000140822	0.00173075
ENSG00000102962	CCL22	chemokine (C-C motif) ligand 22	4hpi	1.94716	4.82e-05	0.0017792
ENSG00000275342	SGK223	Tyrosine-protein kinase SgK223	4hpi	-1.01837	4.93e-05	0.00181422
ENSG00000205755	CRLF2	cytokine receptor-like factor 2	24hpi	3.49229	0.000148315	0.00181536
ENSG00000115594	IL1R1	interleukin 1 receptor, type I	24hpi	1.08686	0.000149036	0.00182066
ENSG00000164684	ZNF704	zinc finger protein 704	24hpi	-1.59942	0.000148965	0.00182066
ENSG00000028116	VRK2	vaccinia related kinase 2	24hpi	1.08437	0.000149368	0.00182188
ENSG00000100365	NCF4	neutrophil cytosolic factor 4, 40kDa	24hpi	-1.56635	0.000149424	0.00182188
ENSG00000115596	WNT6	wingless-type MMTV integration site family, member 6	24hpi	-1.39083	0.000151299	0.00183765
ENSG00000205927	OLIG2	oligodendrocyte lineage transcription factor 2	4hpi	1.40057	5.01e-05	0.00183826
ENSG00000104067	TJP1	tight junction protein 1	24hpi	1.71029	0.000152772	0.001852
ENSG00000186567	CEACAM19	carcinoembryonic antigen-related cell adhesion molecule 19	4hpi	1.23633	5.1e-05	0.00186709
ENSG00000271383	NBPF19	neuroblastoma breakpoint family, member 19	24hpi	1.47861	0.000154628	0.00186912
ENSG00000075426	FOSL2	FOS-like antigen 2	24hpi	1.44087	0.000156103	0.00188335
ENSG00000117152	RGS4	regulator of G-protein signaling 4	4hpi	-2.68314	5.19e-05	0.00188653
ENSG00000175489	LRRC25	leucine rich repeat containing 25	4hpi	-1.06743	5.22e-05	0.00189249
ENSG00000124875	CXCL6	chemokine (C-X-C motif) ligand 6	4hpi	2.45875	5.29e-05	0.0019074
ENSG00000156113	KCNMA1	potassium channel, calcium activated large conductance subfamily M alpha, member 1	24hpi	-1.19737	0.000160054	0.00192918
ENSG00000158258	CLSTN2	calsyntenin 2	24hpi	-1.30479	0.000160913	0.00193401
ENSG00000057657	PRDM1	PR domain containing 1, with ZNF domain	4hpi	1.3657	5.44e-05	0.00194602
ENSG00000163430	FSTL1	follistatin-like 1	24hpi	1.16398	0.000162143	0.00194695
ENSG00000184508	HDDC3	HD domain containing 3	24hpi	-1.15472	0.000162353	0.00194763
ENSG00000197016	ZNF470	zinc finger protein 470	24hpi	1.00736	0.000162567	0.00194834
ENSG00000152413	HOMER1	homer homolog 1 (Drosophila)	24hpi	1.03154	0.000164153	0.00196301
ENSG00000164619	BMPER	BMP binding endothelial regulator	24hpi	2.88433	0.000166556	0.00198862
ENSG00000172572	PDE3A	phosphodiesterase 3A, cGMP-inhibited	24hpi	2.38995	0.000168201	0.00200448
ENSG00000154016	GRAP	GRB2-related adaptor protein	24hpi	-1.44848	0.000168996	0.00201205
ENSG00000177721	ANXA2R	annexin A2 receptor	24hpi	-1.96913	0.000170738	0.00203088
ENSG00000176155	CCDC57	coiled-coil domain containing 57	24hpi	1.05699	0.000170983	0.00203189
ENSG00000089041	P2RX7	purinergic receptor P2X, ligand gated ion channel, 7	4hpi	1.79867	5.72e-05	0.00203398
ENSG00000182890	GLUD2	glutamate dehydrogenase 2	24hpi	-1.1331	0.000171514	0.00203629
ENSG00000102271	KLHL4	kelch-like family member 4	24hpi	-1.56981	0.00017201	0.00204026
ENSG00000176533	GNG7	guanine nucleotide binding protein (G protein), gamma 7	24hpi	-1.90749	0.000172279	0.00204154
ENSG00000088367	EPB41L1	erythrocyte membrane protein band 4.1-like 1	24hpi	-1.97063	0.000175562	0.00207462
ENSG00000163701	IL17RE	interleukin 17 receptor E	24hpi	-1.48558	0.000176764	0.00208299
ENSG00000038382	TRIO	trio Rho guanine nucleotide exchange factor	24hpi	1.14193	0.000177702	0.00209014
ENSG00000165476	REEP3	receptor accessory protein 3	24hpi	-1.0554	0.000178435	0.00209682
ENSG00000173227	SYT12	synaptotagmin XII	24hpi	1.43995	0.000179564	0.00210618
ENSG00000164849	GPR146	G protein-coupled receptor 146	24hpi	1.70344	0.00018071	0.00211765
ENSG00000005059	CCDC109B	coiled-coil domain containing 109B	24hpi	-1.32597	0.000183198	0.00214086
ENSG00000117091	CD48	CD48 molecule	24hpi	3.36072	0.00018309	0.00214086
ENSG00000175105	ZNF654	zinc finger protein 654	24hpi	1.16673	0.000183391	0.00214115
ENSG00000148459	PDSS1	prenyl (decaprenyl) diphosphate synthase, subunit 1	4hpi	1.62877	6.05e-05	0.00214468
ENSG00000119729	RHOQ	ras homolog family member Q	4hpi	1.20047	6.08e-05	0.00215054
ENSG00000170365	SMAD1	SMAD family member 1	4hpi	1.86445	6.13e-05	0.00216173
ENSG00000165617	DACT1	dishevelled-binding antagonist of beta-catenin 1	24hpi	1.90326	0.000186258	0.00216861
ENSG00000109220	CHIC2	cysteine-rich hydrophobic domain 2	24hpi	1.11517	0.000188229	0.00218954
ENSG00000106066	CPVL	carboxypeptidase, vitellogenic-like	24hpi	-1.20502	0.000190022	0.00220838
ENSG00000196116	TDRD7	tudor domain containing 7	24hpi	1.09671	0.0001913	0.0022177
ENSG00000144199	FAHD2B	fumarylacetoacetate hydrolase domain containing 2B	24hpi	-1.52824	0.000194253	0.00224313
ENSG00000143801	PSEN2	presenilin 2	4hpi	-1.12185	6.43e-05	0.00225534
ENSG00000104490	NCALD	neurocalcin delta	24hpi	-2.28846	0.000200091	0.00230004
ENSG00000149927	DOC2A	double C2-like domains, alpha	24hpi	-1.73498	0.000201709	0.00231655
ENSG00000122870	BICC1	BicC family RNA binding protein 1	24hpi	1.81092	0.000204713	0.00234891
ENSG00000069702	TGFBR3	transforming growth factor, beta receptor III	24hpi	-1.47695	0.000207361	0.00237714
ENSG00000108821	COL1A1	collagen, type I, alpha 1	24hpi	1.34927	0.000207759	0.00237719
ENSG00000130787	HIP1R	huntingtin interacting protein 1 related	24hpi	-1.23396	0.000207843	0.00237719
ENSG00000168306	ACOX2	acyl-CoA oxidase 2, branched chain	24hpi	-2.7216	0.00020921	0.00238895
ENSG00000187942	LDLRAD2	low density lipoprotein receptor class A domain containing 2	24hpi	-2.84424	0.000209335	0.00238895
ENSG00000119698	PPP4R4	protein phosphatase 4, regulatory subunit 4	4hpi	2.39407	6.88e-05	0.0023979
ENSG00000078401	EDN1	endothelin 1	4hpi	2.37246	6.91e-05	0.0024025
ENSG00000104883	PEX11G	peroxisomal biogenesis factor 11 gamma	24hpi	-1.65901	0.0002119	0.00241604
ENSG00000137841	PLCB2	phospholipase C, beta 2	24hpi	-1.15462	0.000214037	0.00243822
ENSG00000089041	P2RX7	purinergic receptor P2X, ligand gated ion channel, 7	24hpi	1.65223	0.00021449	0.00244117
ENSG00000185187	SIGIRR	single immunoglobulin and toll-interleukin 1 receptor (TIR) domain	24hpi	-1.18478	0.00021603	0.0024565
ENSG00000177272	KCNA3	potassium channel, voltage gated shaker related subfamily A, member 3	24hpi	2.3354	0.000216953	0.00246477
ENSG00000133574	GIMAP4	GTPase, IMAP family member 4	24hpi	-1.61136	0.000217334	0.00246689
ENSG00000187808	SOWAHD	sosondowah ankyrin repeat domain family member D	24hpi	-1.475	0.000218998	0.00248355
ENSG00000148660	CAMK2G	calcium/calmodulin-dependent protein kinase II gamma	24hpi	-1.17411	0.000220503	0.00249614
ENSG00000119772	DNMT3A	DNA (cytosine-5-)-methyltransferase 3 alpha	24hpi	-1.19644	0.000221896	0.00250967
ENSG00000072210	ALDH3A2	aldehyde dehydrogenase 3 family, member A2	24hpi	-1.03878	0.000222537	0.00251467
ENSG00000089127	OAS1	2'-5'-oligoadenylate synthetase 1, 40/46kDa	24hpi	1.24476	0.00022355	0.00252386
ENSG00000114735	HEMK1	HemK methyltransferase family member 1	24hpi	-1.02242	0.000225211	0.00254035
ENSG00000118523	CTGF	connective tissue growth factor	24hpi	2.46482	0.000226469	0.00255227
ENSG00000167216	KATNAL2	katanin p60 subunit A-like 2	24hpi	-1.91029	0.000226771	0.00255339
ENSG00000132386	SERPINF1	serpin peptidase inhibitor, clade F (alpha-2 antiplasmin, pigment epithelium derived factor), member 1	24hpi	-1.11425	0.000230797	0.00259411
ENSG00000197558	SSPO	SCO-spondin	24hpi	-1.13314	0.00023177	0.00260274
ENSG00000169313	P2RY12	purinergic receptor P2Y, G-protein coupled, 12	24hpi	-3.32067	0.000233364	0.002616
ENSG00000096060	FKBP5	FK506 binding protein 5	24hpi	1.09854	0.000234477	0.00262382
ENSG00000125618	PAX8	paired box 8	24hpi	-1.45107	0.000237631	0.00265208
ENSG00000073711	PPP2R3A	protein phosphatase 2, regulatory subunit B'', alpha	4hpi	1.00723	7.69e-05	0.00265868
ENSG00000139410	SDSL	serine dehydratase-like	4hpi	-1.13286	7.68e-05	0.00265868
ENSG00000003137	CYP26B1	cytochrome P450, family 26, subfamily B, polypeptide 1	24hpi	2.59616	0.000239137	0.00266654
ENSG00000073150	PANX2	pannexin 2	24hpi	1.83272	0.000240899	0.0026822
ENSG00000105559	PLEKHA4	pleckstrin homology domain containing, family A (phosphoinositide binding specific) member 4	24hpi	2.53937	0.000240965	0.0026822
ENSG00000152380	FAM151B	family with sequence similarity 151, member B	24hpi	1.40565	0.000241897	0.0026902
ENSG00000134028	ADAMDEC1	ADAM-like, decysin 1	24hpi	1.34389	0.000245134	0.00272142
ENSG00000146192	FGD2	FYVE, RhoGEF and PH domain containing 2	24hpi	-1.54242	0.000249818	0.00277099
ENSG00000068615	REEP1	receptor accessory protein 1	24hpi	-1.86452	0.000252862	0.00280229
ENSG00000173372	C1QA	complement component 1, q subcomponent, A chain	24hpi	-3.28498	0.000254037	0.0028104
ENSG00000169683	LRRC45	leucine rich repeat containing 45	4hpi	-1.34284	8.2e-05	0.00282821
ENSG00000149256	TENM4	teneurin transmembrane protein 4	24hpi	2.2051	0.000256684	0.00283225
ENSG00000185909	KLHDC8B	kelch domain containing 8B	24hpi	-1.69107	0.000256247	0.00283225
ENSG00000164327	RICTOR	RPTOR independent companion of MTOR, complex 2	24hpi	1.0523	0.000258549	0.00284731
ENSG00000165948	IFI27L1	interferon, alpha-inducible protein 27-like 1	24hpi	-1.11549	0.000258753	0.00284731
ENSG00000160271	RALGDS	ral guanine nucleotide dissociation stimulator	24hpi	1.11695	0.000259195	0.00284754
ENSG00000121797	CCRL2	chemokine (C-C motif) receptor-like 2	4hpi	1.10543	8.52e-05	0.00292117
ENSG00000162711	NLRP3	NLR family, pyrin domain containing 3	4hpi	1.10867	8.56e-05	0.00292792
ENSG00000135899	SP110	SP110 nuclear body protein	24hpi	1.42263	0.000267661	0.00293292
ENSG00000166927	MS4A7	membrane-spanning 4-domains, subfamily A, member 7	4hpi	1.00802	8.63e-05	0.00294462
ENSG00000159674	SPON2	spondin 2, extracellular matrix protein	24hpi	-1.29724	0.000270546	0.00296197
ENSG00000065320	NTN1	netrin 1	4hpi	1.85944	8.77e-05	0.00298257
ENSG00000157510	AFAP1L1	actin filament associated protein 1-like 1	24hpi	-1.48967	0.000273088	0.00298463
ENSG00000149968	MMP3	matrix metallopeptidase 3 (stromelysin 1, progelatinase)	24hpi	3.29607	0.000273835	0.00299022
ENSG00000176714	CCDC121	coiled-coil domain containing 121	4hpi	-1.95768	8.93e-05	0.003031
ENSG00000132334	PTPRE	protein tyrosine phosphatase, receptor type, E	24hpi	1.00414	0.00027853	0.00303182
ENSG00000159388	BTG2	BTG family, member 2	24hpi	1.50523	0.00027851	0.00303182
ENSG00000100647	SUSD6	sushi domain containing 6	4hpi	1.26085	9.02e-05	0.00305243
ENSG00000136826	KLF4	Kruppel-like factor 4 (gut)	4hpi	-1.2868	9.11e-05	0.00307426
ENSG00000076662	ICAM3	intercellular adhesion molecule 3	24hpi	-1.13572	0.000284791	0.00309118
ENSG00000244405	ETV5	ets variant 5	4hpi	-1.23102	9.19e-05	0.00309238
ENSG00000162337	LRP5	low density lipoprotein receptor-related protein 5	24hpi	-1.02276	0.000287158	0.00310887
ENSG00000267060	PTGES3L	prostaglandin E synthase 3 (cytosolic)-like	24hpi	-1.22059	0.000287149	0.00310887
ENSG00000131242	RAB11FIP4	RAB11 family interacting protein 4 (class II)	4hpi	-1.26284	9.33e-05	0.00313105
ENSG00000205978	NYNRIN	NYN domain and retroviral integrase containing	24hpi	-2.79762	0.000291418	0.0031496
ENSG00000104549	SQLE	squalene epoxidase	24hpi	1.00773	0.000294475	0.00317721
ENSG00000132639	SNAP25	synaptosomal-associated protein, 25kDa	4hpi	2.16075	9.53e-05	0.0031894
ENSG00000115155	OTOF	otoferlin	24hpi	1.66472	0.000297122	0.00320032
ENSG00000112984	KIF20A	kinesin family member 20A	24hpi	-1.16125	0.000299759	0.00322323
ENSG00000186205	MARC1	mitochondrial amidoxime reducing component 1	24hpi	-1.65968	0.000300961	0.00323342
ENSG00000122035	RASL11A	RAS-like, family 11, member A	4hpi	2.50772	9.73e-05	0.00324874
ENSG00000136869	TLR4	toll-like receptor 4	24hpi	-1.34019	0.000303354	0.0032536
ENSG00000008517	IL32	interleukin 32	4hpi	2.04863	9.88e-05	0.00329061
ENSG00000114023	FAM162A	family with sequence similarity 162, member A	24hpi	1.068	0.000308248	0.00329771
ENSG00000141696	P3H4	prolyl 3-hydroxylase family member 4 (non-enzymatic)	24hpi	-1.81563	0.000311313	0.00331834
ENSG00000117472	TSPAN1	tetraspanin 1	24hpi	3.97192	0.00031488	0.00334884
ENSG00000110077	MS4A6A	membrane-spanning 4-domains, subfamily A, member 6A	24hpi	-2.33504	0.000318454	0.00338401
ENSG00000178935	ZNF552	zinc finger protein 552	24hpi	-1.22329	0.000320117	0.00339883
ENSG00000185614	FAM212A	family with sequence similarity 212, member A	4hpi	-1.46767	0.000103722	0.00343639
ENSG00000166068	SPRED1	sprouty-related, EVH1 domain containing 1	4hpi	-1.45599	0.000105263	0.00347833
ENSG00000139626	ITGB7	integrin, beta 7	24hpi	-1.20124	0.000330087	0.00349881
ENSG00000172348	RCAN2	regulator of calcineurin 2	24hpi	1.6704	0.000334699	0.00354176
ENSG00000132481	TRIM47	tripartite motif containing 47	4hpi	1.82481	0.000108204	0.00355697
ENSG00000138735	PDE5A	phosphodiesterase 5A, cGMP-specific	24hpi	1.95389	0.000346041	0.00364654
ENSG00000095585	BLNK	B-cell linker	24hpi	-2.51482	0.000347246	0.00365362
ENSG00000133460	SLC2A11	solute carrier family 2 (facilitated glucose transporter), member 11	24hpi	-1.21721	0.000347347	0.00365362
ENSG00000169683	LRRC45	leucine rich repeat containing 45	24hpi	-1.10633	0.000347579	0.00365362
ENSG00000006747	SCIN	scinderin	24hpi	-2.20383	0.000349548	0.00367127
ENSG00000163032	VSNL1	visinin-like 1	4hpi	1.90177	0.00011239	0.00367549
ENSG00000114251	WNT5A	wingless-type MMTV integration site family, member 5A	4hpi	2.85282	0.000114924	0.00374866
ENSG00000135709	KIAA0513	KIAA0513	24hpi	-1.41885	0.000366694	0.00383861
ENSG00000141384	TAF4B	TAF4b RNA polymerase II, TATA box binding protein (TBP)-associated factor, 105kDa	4hpi	1.36249	0.000120203	0.00389076
ENSG00000146540	C7orf50	chromosome 7 open reading frame 50	24hpi	-1.05547	0.000373044	0.00389542
ENSG00000160223	ICOSLG	inducible T-cell co-stimulator ligand	4hpi	1.35543	0.000120811	0.00390048
ENSG00000119227	PIGZ	phosphatidylinositol glycan anchor biosynthesis, class Z	24hpi	-1.365	0.00037451	0.0039044
ENSG00000119508	NR4A3	nuclear receptor subfamily 4, group A, member 3	4hpi	1.62237	0.000121761	0.00392113
ENSG00000114626	ABTB1	ankyrin repeat and BTB (POZ) domain containing 1	24hpi	1.00979	0.00038309	0.00399044
ENSG00000196502	SULT1A1	sulfotransferase family, cytosolic, 1A, phenol-preferring, member 1	24hpi	-1.24308	0.000395274	0.00410429
ENSG00000124006	OBSL1	obscurin-like 1	24hpi	-1.29624	0.000396597	0.00411421
ENSG00000198929	NOS1AP	nitric oxide synthase 1 (neuronal) adaptor protein	24hpi	1.34988	0.000398406	0.00412959
ENSG00000101638	ST8SIA5	ST8 alpha-N-acetyl-neuraminide alpha-2,8-sialyltransferase 5	4hpi	-1.24576	0.000130599	0.00418447
ENSG00000179761	PIPOX	pipecolic acid oxidase	24hpi	-1.24495	0.000409818	0.00424093
ENSG00000124145	SDC4	syndecan 4	4hpi	1.14878	0.000133965	0.00428146
ENSG00000122547	EEPD1	endonuclease/exonuclease/phosphatase family domain containing 1	4hpi	-1.23163	0.000134945	0.00430192
ENSG00000138685	FGF2	fibroblast growth factor 2 (basic)	24hpi	1.43439	0.000420734	0.00434323
ENSG00000092758	COL9A3	collagen, type IX, alpha 3	24hpi	-2.28028	0.0004273	0.00440383
ENSG00000198719	DLL1	delta-like 1 (Drosophila)	4hpi	1.77038	0.0001385	0.00440417
ENSG00000023608	SNAPC1	small nuclear RNA activating complex, polypeptide 1, 43kDa	4hpi	1.4188	0.000139267	0.00441745
ENSG00000160703	NLRX1	NLR family member X1	24hpi	-1.04792	0.000434641	0.00447584
ENSG00000159374	M1AP	meiosis 1 associated protein	24hpi	-1.97693	0.000437696	0.00450364
ENSG00000159640	ACE	angiotensin I converting enzyme	24hpi	-1.45327	0.000439965	0.00451232
ENSG00000168685	IL7R	interleukin 7 receptor	4hpi	1.98297	0.000142912	0.00452173
ENSG00000213626	LBH	limb bud and heart development	4hpi	-1.22738	0.00014565	0.00459686
ENSG00000163870	TPRA1	transmembrane protein, adipocyte asscociated 1	24hpi	1.0104	0.000449049	0.00459803
ENSG00000055813	CCDC85A	coiled-coil domain containing 85A	24hpi	2.36814	0.000451034	0.00461089
ENSG00000183682	BMP8A	bone morphogenetic protein 8a	24hpi	-1.54497	0.000461938	0.00471475
ENSG00000146072	TNFRSF21	tumor necrosis factor receptor superfamily, member 21	4hpi	-1.02672	0.000150447	0.00473646
ENSG00000275023	MLLT6	myeloid/lymphoid or mixed-lineage leukemia (trithorax homolog, Drosophila); translocated to, 6	4hpi	1.63696	0.000152129	0.00477754
ENSG00000144668	ITGA9	integrin, alpha 9	24hpi	-1.48619	0.000468887	0.00478181
ENSG00000114812	VIPR1	vasoactive intestinal peptide receptor 1	4hpi	-1.84418	0.000152909	0.00479015
ENSG00000147443	DOK2	docking protein 2, 56kDa	4hpi	-1.12141	0.000154225	0.00481943
ENSG00000175262	C1orf127	chromosome 1 open reading frame 127	24hpi	-1.91434	0.000477234	0.00485911
ENSG00000011007	TCEB3	transcription elongation factor B (SIII), polypeptide 3 (110kDa, elongin A)	4hpi	1.11773	0.000159003	0.00494434
ENSG00000205189	ZBTB10	zinc finger and BTB domain containing 10	4hpi	1.62707	0.000160073	0.0049654
ENSG00000130748	TMEM160	transmembrane protein 160	24hpi	-1.99829	0.00048912	0.00496813
ENSG00000172031	EPHX4	epoxide hydrolase 4	24hpi	-1.25437	0.000494235	0.00501205
ENSG00000162692	VCAM1	vascular cell adhesion molecule 1	24hpi	2.07528	0.000495153	0.00501734
ENSG00000068971	PPP2R5B	protein phosphatase 2, regulatory subunit B', beta	24hpi	1.16339	0.000495882	0.0050207
ENSG00000184574	LPAR5	lysophosphatidic acid receptor 5	24hpi	-1.22265	0.000505235	0.00509908
ENSG00000113494	PRLR	prolactin receptor	24hpi	1.11194	0.000518059	0.0052104
ENSG00000136193	SCRN1	secernin 1	24hpi	-1.36366	0.00051879	0.0052104
ENSG00000158715	SLC45A3	solute carrier family 45, member 3	24hpi	-1.02183	0.000519479	0.0052104
ENSG00000165300	SLITRK5	SLIT and NTRK-like family, member 5	24hpi	-1.55684	0.000519839	0.0052104
ENSG00000167083	GNGT2	guanine nucleotide binding protein (G protein), gamma transducing activity polypeptide 2	24hpi	-2.24867	0.000519192	0.0052104
ENSG00000144460	NYAP2	neuronal tyrosine-phosphorylated phosphoinositide-3-kinase adaptor 2	24hpi	-2.6038	0.000522993	0.00523655
ENSG00000183696	UPP1	uridine phosphorylase 1	24hpi	1.45153	0.000539942	0.00540198
ENSG00000137473	TTC29	tetratricopeptide repeat domain 29	24hpi	1.2935	0.000540927	0.00540756
ENSG00000197860	SGTB	small glutamine-rich tetratricopeptide repeat (TPR)-containing, beta	4hpi	1.08028	0.000177565	0.00544681
ENSG00000120332	TNN	tenascin N	24hpi	-1.2545	0.000551105	0.0054916
ENSG00000135678	CPM	carboxypeptidase M	24hpi	1.09564	0.000552371	0.0054916
ENSG00000136286	MYO1G	myosin IG	24hpi	1.49114	0.000552167	0.0054916
ENSG00000137077	CCL21	chemokine (C-C motif) ligand 21	24hpi	-2.59475	0.00055136	0.0054916
ENSG00000158966	CACHD1	cache domain containing 1	4hpi	1.02745	0.000180282	0.00550106
ENSG00000185669	SNAI3	snail family zinc finger 3	4hpi	-1.62421	0.000180384	0.00550106
ENSG00000165474	GJB2	gap junction protein, beta 2, 26kDa	24hpi	1.73604	0.00055718	0.00553506
ENSG00000138771	SHROOM3	shroom family member 3	4hpi	2.96177	0.000182555	0.00555387
ENSG00000129422	MTUS1	microtubule associated tumor suppressor 1	4hpi	-1.37328	0.000184642	0.00559312
ENSG00000164116	GUCY1A3	guanylate cyclase 1, soluble, alpha 3	4hpi	2.02467	0.00018517	0.00559312
ENSG00000221869	CEBPD	CCAAT/enhancer binding protein (C/EBP), delta	4hpi	1.15959	0.000185132	0.00559312
ENSG00000073464	CLCN4	chloride channel, voltage-sensitive 4	24hpi	-1.44886	0.000563601	0.00559446
ENSG00000141295	SCRN2	secernin 2	24hpi	-1.11166	0.000568823	0.00563745
ENSG00000034152	MAP2K3	mitogen-activated protein kinase kinase 3	4hpi	1.05907	0.000188175	0.00565296
ENSG00000075223	SEMA3C	sema domain, immunoglobulin domain (Ig), short basic domain, secreted, (semaphorin) 3C	4hpi	1.52073	0.000188492	0.00565296
ENSG00000244405	ETV5	ets variant 5	24hpi	-1.07692	0.000578349	0.00572289
ENSG00000163734	CXCL3	chemokine (C-X-C motif) ligand 3	1hpi	2.37513	5.44e-06	0.0057325
ENSG00000184979	USP18	ubiquitin specific peptidase 18	24hpi	1.13976	0.000581016	0.00574031
ENSG00000161640	SIGLEC11	sialic acid binding Ig-like lectin 11	24hpi	-1.98665	0.000584404	0.00576478
ENSG00000099985	OSM	oncostatin M	4hpi	1.9962	0.000194937	0.0058187
ENSG00000108960	MMD	monocyte to macrophage differentiation-associated	4hpi	1.13091	0.00019574	0.00582891
ENSG00000123700	KCNJ2	potassium channel, inwardly rectifying subfamily J, member 2	24hpi	-1.4633	0.000596836	0.00587369
ENSG00000149564	ESAM	endothelial cell adhesion molecule	24hpi	-1.34718	0.000616967	0.00605767
ENSG00000107562	CXCL12	chemokine (C-X-C motif) ligand 12	4hpi	1.74751	0.000204122	0.00606425
ENSG00000232653	GOLGA8N	golgin A8 family, member N	24hpi	-1.94926	0.000618127	0.00606435
ENSG00000122122	SASH3	SAM and SH3 domain containing 3	24hpi	-1.35875	0.000620879	0.00608472
ENSG00000143382	ADAMTSL4	ADAMTS-like 4	24hpi	-1.59313	0.000624554	0.00611319
ENSG00000065057	NTHL1	nth endonuclease III-like 1 (E. coli)	24hpi	-1.06563	0.000631644	0.00617304
ENSG00000183323	CCDC125	coiled-coil domain containing 125	24hpi	-1.09697	0.000639268	0.00623792
ENSG00000168916	ZNF608	zinc finger protein 608	24hpi	-1.78087	0.000644189	0.00628109
ENSG00000125510	OPRL1	opiate receptor-like 1	4hpi	-1.26046	0.000214459	0.00631208
ENSG00000171174	RBKS	ribokinase	4hpi	2.11813	0.000216249	0.00635001
ENSG00000136720	HS6ST1	heparan sulfate 6-O-sulfotransferase 1	24hpi	-1.03058	0.000654582	0.00637261
ENSG00000004468	CD38	CD38 molecule	24hpi	2.61642	0.000660274	0.00641881
ENSG00000189430	NCR1	natural cytotoxicity triggering receptor 1	24hpi	2.78528	0.000666259	0.00646639
ENSG00000177685	CRACR2B	calcium release activated channel regulator 2B	24hpi	-1.13279	0.000668479	0.0064791
ENSG00000120910	PPP3CC	protein phosphatase 3, catalytic subunit, gamma isozyme	4hpi	1.00084	0.00022232	0.0064981
ENSG00000183508	FAM46C	family with sequence similarity 46, member C	4hpi	-1.23108	0.00022215	0.0064981
ENSG00000185518	SV2B	synaptic vesicle glycoprotein 2B	24hpi	-2.17407	0.000676944	0.00655
ENSG00000180628	PCGF5	polycomb group ring finger 5	4hpi	1.25442	0.000224631	0.00655054
ENSG00000171219	CDC42BPG	CDC42 binding protein kinase gamma (DMPK-like)	24hpi	2.46346	0.000677845	0.00655371
ENSG00000177791	MYOZ1	myozenin 1	24hpi	-1.90549	0.000681451	0.00657853
ENSG00000117090	SLAMF1	signaling lymphocytic activation molecule family member 1	24hpi	1.82979	0.000684566	0.00659465
ENSG00000118513	MYB	v-myb avian myeloblastosis viral oncogene homolog	24hpi	-1.48857	0.000684554	0.00659465
ENSG00000166816	LDHD	lactate dehydrogenase D	24hpi	-1.96994	0.000693077	0.00666534
ENSG00000186174	BCL9L	B-cell CLL/lymphoma 9-like	4hpi	1.78501	0.000230133	0.00669555
ENSG00000163629	PTPN13	protein tyrosine phosphatase, non-receptor type 13 (APO-1/CD95 (Fas)-associated phosphatase)	24hpi	1.84586	0.000699054	0.00671261
ENSG00000007129	CEACAM21	carcinoembryonic antigen-related cell adhesion molecule 21	24hpi	-1.25688	0.000704016	0.00675514
ENSG00000166068	SPRED1	sprouty-related, EVH1 domain containing 1	24hpi	-1.22007	0.000705199	0.00676136
ENSG00000137133	HINT2	histidine triad nucleotide binding protein 2	24hpi	-1.12334	0.000710169	0.00679871
ENSG00000006016	CRLF1	cytokine receptor-like factor 1	24hpi	1.66041	0.000711151	0.00680297
ENSG00000008853	RHOBTB2	Rho-related BTB domain containing 2	4hpi	-1.3416	0.000236361	0.0068597
ENSG00000167552	TUBA1A	tubulin, alpha 1a	4hpi	-1.03552	0.000236859	0.0068597
ENSG00000119139	TJP2	tight junction protein 2	4hpi	1.31702	0.000237628	0.00686625
ENSG00000183307	CECR6	cat eye syndrome chromosome region, candidate 6	24hpi	-1.51365	0.000721394	0.00688534
ENSG00000131711	MAP1B	microtubule-associated protein 1B	24hpi	1.06291	0.000722172	0.00688757
ENSG00000204577	LILRB3	leukocyte immunoglobulin-like receptor, subfamily B (with TM and ITIM domains), member 3	24hpi	2.35095	0.000728926	0.00694675
ENSG00000131242	RAB11FIP4	RAB11 family interacting protein 4 (class II)	24hpi	-1.08364	0.000730192	0.00694835
ENSG00000148444	COMMD3	COMM domain containing 3	24hpi	-1.0246	0.000729649	0.00694835
ENSG00000158966	CACHD1	cache domain containing 1	24hpi	1.05165	0.000741401	0.00703386
ENSG00000159212	CLIC6	chloride intracellular channel 6	4hpi	1.19952	0.000245328	0.0070726
ENSG00000164330	EBF1	early B-cell factor 1	4hpi	1.6479	0.000246081	0.00707818
ENSG00000155629	PIK3AP1	phosphoinositide-3-kinase adaptor protein 1	4hpi	1.4327	0.000248085	0.00710355
ENSG00000186480	INSIG1	insulin induced gene 1	24hpi	1.43521	0.000749903	0.00710919
ENSG00000171314	PGAM1	phosphoglycerate mutase 1 (brain)	24hpi	1.5849	0.000763244	0.00721945
ENSG00000204138	PHACTR4	phosphatase and actin regulator 4	24hpi	1.16852	0.000769887	0.00727323
ENSG00000118523	CTGF	connective tissue growth factor	4hpi	2.40255	0.000257006	0.00731819
ENSG00000145777	TSLP	thymic stromal lymphopoietin	24hpi	1.74317	0.0007773	0.00733048
ENSG00000136048	DRAM1	DNA-damage regulated autophagy modulator 1	24hpi	1.27948	0.000794409	0.00746402
ENSG00000106366	SERPINE1	serpin peptidase inhibitor, clade E (nexin, plasminogen activator inhibitor type 1), member 1	24hpi	1.60537	0.000799818	0.0075037
ENSG00000099849	RASSF7	Ras association (RalGDS/AF-6) domain family (N-terminal) member 7	4hpi	-1.1603	0.000265651	0.00752237
ENSG00000135678	CPM	carboxypeptidase M	4hpi	1.16038	0.000265684	0.00752237
ENSG00000137266	SLC22A23	solute carrier family 22, member 23	4hpi	1.39977	0.000266887	0.00753955
ENSG00000186918	ZNF395	zinc finger protein 395	4hpi	-1.30413	0.000267814	0.0075489
ENSG00000170537	TMC7	transmembrane channel-like 7	24hpi	-1.45106	0.000817627	0.00764304
ENSG00000126368	NR1D1	nuclear receptor subfamily 1, group D, member 1	24hpi	1.32856	0.000840102	0.00784096
ENSG00000117632	STMN1	stathmin 1	24hpi	-1.2696	0.00084631	0.00789308
ENSG00000168062	BATF2	basic leucine zipper transcription factor, ATF-like 2	24hpi	1.7989	0.000847226	0.0078958
ENSG00000184545	DUSP8	dual specificity phosphatase 8	24hpi	1.58775	0.000855805	0.00796988
ENSG00000134470	IL15RA	interleukin 15 receptor, alpha	4hpi	1.59109	0.000288867	0.00807043
ENSG00000186281	GPAT2	glycerol-3-phosphate acyltransferase 2, mitochondrial	24hpi	-2.88238	0.000874921	0.00813593
ENSG00000112276	BVES	blood vessel epicardial substance	24hpi	1.03446	0.000876332	0.00814306
ENSG00000104368	PLAT	plasminogen activator, tissue	24hpi	3.93286	0.000883815	0.00820056
ENSG00000132170	PPARG	peroxisome proliferator-activated receptor gamma	24hpi	-1.00038	0.000889327	0.00824566
ENSG00000185022	MAFF	v-maf avian musculoaponeurotic fibrosarcoma oncogene homolog F	24hpi	1.12473	0.000896023	0.00828953
ENSG00000188064	WNT7B	wingless-type MMTV integration site family, member 7B	24hpi	1.65354	0.000898273	0.00830427
ENSG00000122691	TWIST1	twist family bHLH transcription factor 1	4hpi	1.20891	0.000299442	0.0083291
ENSG00000118515	SGK1	serum/glucocorticoid regulated kinase 1	4hpi	1.09083	0.000303341	0.00838011
ENSG00000169247	SH3TC2	SH3 domain and tetratricopeptide repeats 2	4hpi	-1.27632	0.000303925	0.00838011
ENSG00000147650	LRP12	low density lipoprotein receptor-related protein 12	24hpi	1.19233	0.000913602	0.00843981
ENSG00000136943	CTSV	cathepsin V	24hpi	-1.52221	0.000926149	0.00854757
ENSG00000125457	MIF4GD	MIF4G domain containing	24hpi	-1.33592	0.000931188	0.00857724
ENSG00000140538	NTRK3	neurotrophic tyrosine kinase, receptor, type 3	24hpi	3.04301	0.000932761	0.00858547
ENSG00000168758	SEMA4C	sema domain, immunoglobulin domain (Ig), transmembrane domain (TM) and short cytoplasmic domain, (semaphorin) 4C	4hpi	-1.04822	0.000312816	0.00860652
ENSG00000085871	MGST2	microsomal glutathione S-transferase 2	24hpi	-1.00291	0.000938389	0.008631
ENSG00000153976	HS3ST3A1	heparan sulfate (glucosamine) 3-O-sulfotransferase 3A1	4hpi	1.37294	0.000315384	0.00863961
ENSG00000165879	FRAT1	frequently rearranged in advanced T-cell lymphomas 1	24hpi	-1.44864	0.000941984	0.00865148
ENSG00000125731	SH2D3A	SH2 domain containing 3A	4hpi	2.56936	0.0003225	0.00881547
ENSG00000198420	TCAF1	TRPM8 channel-associated factor 1	4hpi	-1.44821	0.000323502	0.00881982
ENSG00000076826	CAMSAP3	calmodulin regulated spectrin-associated protein family, member 3	24hpi	-1.61943	0.00096598	0.0088398
ENSG00000160588	MPZL3	myelin protein zero-like 3	24hpi	-1.16195	0.000965882	0.0088398
ENSG00000165757	KIAA1462	KIAA1462	24hpi	-2.20212	0.000973236	0.00889976
ENSG00000106789	CORO2A	coronin, actin binding protein, 2A	4hpi	-1.10743	0.000331703	0.00900864
ENSG00000141506	PIK3R5	phosphoinositide-3-kinase, regulatory subunit 5	4hpi	1.01687	0.000336146	0.00910976
ENSG00000132688	NES	nestin	24hpi	-1.24826	0.000998995	0.00912213
ENSG00000137571	SLCO5A1	solute carrier organic anion transporter family, member 5A1	4hpi	4.04365	0.000338839	0.00914359
ENSG00000186628	FSD2	fibronectin type III and SPRY domain containing 2	24hpi	-2.48556	0.00101188	0.00923313
ENSG00000105971	CAV2	caveolin 2	24hpi	1.19163	0.00101313	0.00923786
ENSG00000100647	SUSD6	sushi domain containing 6	24hpi	1.05373	0.00101522	0.00924372
ENSG00000198814	GK	glycerol kinase	24hpi	1.40012	0.00101834	0.00926535
ENSG00000205542	TMSB4X	thymosin beta 4, X-linked	24hpi	-1.12944	0.00102004	0.00927419
ENSG00000138685	FGF2	fibroblast growth factor 2 (basic)	4hpi	1.43544	0.000354404	0.00950284
ENSG00000184831	APOO	apolipoprotein O	4hpi	1.14075	0.000354208	0.00950284
ENSG00000167207	NOD2	nucleotide-binding oligomerization domain containing 2	24hpi	1.18731	0.00104793	0.00951402
ENSG00000182162	P2RY8	purinergic receptor P2Y, G-protein coupled, 8	24hpi	-1.58358	0.00105716	0.00956693
ENSG00000206052	DOK6	docking protein 6	24hpi	1.69137	0.0010587	0.00957068
ENSG00000166313	APBB1	amyloid beta (A4) precursor protein-binding, family B, member 1 (Fe65)	24hpi	-1.42026	0.00106003	0.00957581
ENSG00000183578	TNFAIP8L3	tumor necrosis factor, alpha-induced protein 8-like 3	4hpi	-1.14096	0.000360676	0.00960994
ENSG00000270629	NBPF14	neuroblastoma breakpoint family, member 14	4hpi	1.11873	0.000360463	0.00960994
ENSG00000152465	NMT2	N-myristoyltransferase 2	4hpi	1.01262	0.000362048	0.00962623
ENSG00000157554	ERG	v-ets avian erythroblastosis virus E26 oncogene homolog	24hpi	1.78791	0.00106971	0.00965639
ENSG00000007255	TRAPPC6A	trafficking protein particle complex 6A	24hpi	-1.04716	0.00108211	0.00975439
ENSG00000010610	CD4	CD4 molecule	24hpi	-1.0056	0.00108179	0.00975439
ENSG00000180953	ST20	suppressor of tumorigenicity 20	24hpi	1.13613	0.00108328	0.009758
ENSG00000091129	NRCAM	neuronal cell adhesion molecule	24hpi	1.54381	0.00108613	0.00977021
ENSG00000104312	RIPK2	receptor-interacting serine-threonine kinase 2	24hpi	1.43017	0.00108618	0.00977021
ENSG00000173253	DMRT2	doublesex and mab-3 related transcription factor 2	4hpi	-1.71	0.000370078	0.00979856
ENSG00000134242	PTPN22	protein tyrosine phosphatase, non-receptor type 22 (lymphoid)	24hpi	-1.27068	0.00110305	0.00988735
ENSG00000143013	LMO4	LIM domain only 4	24hpi	1.50427	0.00110311	0.00988735
ENSG00000151012	SLC7A11	solute carrier family 7 (anionic amino acid transporter light chain, xc- system), member 11	4hpi	1.24669	0.000380873	0.0100215
ENSG00000204682	CASC10	cancer susceptibility candidate 10	24hpi	-2.86432	0.00112023	0.0100266
ENSG00000136828	RALGPS1	Ral GEF with PH domain and SH3 binding motif 1	24hpi	-1.61122	0.00114986	0.0102628
ENSG00000102539	MLNR	motilin receptor	4hpi	-1.47704	0.000393783	0.0103182
ENSG00000167549	CORO6	coronin 6	24hpi	-1.83103	0.00116254	0.0103468
ENSG00000177076	ACER2	alkaline ceramidase 2	24hpi	-1.20636	0.00116346	0.0103477
ENSG00000061337	LZTS1	leucine zipper, putative tumor suppressor 1	4hpi	-1.41661	0.000396172	0.0103594
ENSG00000146950	SHROOM2	shroom family member 2	4hpi	-1.46425	0.000399656	0.010429
ENSG00000188051	TMEM221	transmembrane protein 221	24hpi	-2.35998	0.00118041	0.0104837
ENSG00000161544	CYGB	cytoglobin	24hpi	2.9233	0.00118347	0.0104961
ENSG00000068366	ACSL4	acyl-CoA synthetase long-chain family member 4	24hpi	1.08185	0.00118597	0.0105027
ENSG00000117525	F3	coagulation factor III (thromboplastin, tissue factor)	24hpi	1.59071	0.00119897	0.0105965
ENSG00000092345	DAZL	deleted in azoospermia-like	24hpi	2.751	0.00120515	0.0106355
ENSG00000168268	NT5DC2	5'-nucleotidase domain containing 2	24hpi	-1.0386	0.00120554	0.0106355
ENSG00000126500	FLRT1	fibronectin leucine rich transmembrane protein 1	24hpi	-1.65534	0.00122722	0.01079
ENSG00000146243	IRAK1BP1	interleukin-1 receptor-associated kinase 1 binding protein 1	24hpi	-1.21077	0.00122769	0.01079
ENSG00000184349	EFNA5	ephrin-A5	4hpi	1.81151	0.000416216	0.0107943
ENSG00000088387	DOCK9	dedicator of cytokinesis 9	24hpi	1.28268	0.00123139	0.0108151
ENSG00000159423	ALDH4A1	aldehyde dehydrogenase 4 family, member A1	24hpi	-1.22301	0.00123719	0.0108534
ENSG00000159450	TCHH	trichohyalin	24hpi	-2.05902	0.00123748	0.0108534
ENSG00000198355	PIM3	Pim-3 proto-oncogene, serine/threonine kinase	24hpi	1.21752	0.00124178	0.0108761
ENSG00000188886	ASTL	astacin-like metallo-endopeptidase (M12 family)	24hpi	-1.7157	0.00124544	0.0109006
ENSG00000175782	SLC35E3	solute carrier family 35, member E3	24hpi	1.00656	0.00125219	0.0109393
ENSG00000142875	PRKACB	protein kinase, cAMP-dependent, catalytic, beta	24hpi	-1.10065	0.00125482	0.0109449
ENSG00000158270	COLEC12	collectin sub-family member 12	24hpi	-2.54547	0.00126344	0.0109973
ENSG00000169548	ZNF280A	zinc finger protein 280A	4hpi	-1.38438	0.000427876	0.0110341
ENSG00000119411	BSPRY	B-box and SPRY domain containing	24hpi	-1.70683	0.00127668	0.0110897
ENSG00000123689	G0S2	G0/G1 switch 2	4hpi	2.52357	0.000433696	0.0111562
ENSG00000164266	SPINK1	serine peptidase inhibitor, Kazal type 1	24hpi	3.87469	0.00130532	0.0113229
ENSG00000091106	NLRC4	NLR family, CARD domain containing 4	24hpi	-1.0002	0.00131826	0.0114195
ENSG00000161513	FDXR	ferredoxin reductase	24hpi	-1.35181	0.00132098	0.0114352
ENSG00000147257	GPC3	glypican 3	24hpi	-1.06739	0.00132324	0.011447
ENSG00000147027	TMEM47	transmembrane protein 47	24hpi	2.4638	0.00133211	0.0115002
ENSG00000184232	OAF	OAF homolog (Drosophila)	24hpi	-1.41672	0.00133121	0.0115002
ENSG00000120875	DUSP4	dual specificity phosphatase 4	24hpi	1.16211	0.00133509	0.0115066
ENSG00000139496	NUPL1	nucleoporin like 1	24hpi	1.11413	0.00135923	0.0116706
ENSG00000169136	ATF5	activating transcription factor 5	24hpi	1.53582	0.00136327	0.0116973
ENSG00000204389	HSPA1A	heat shock 70kDa protein 1A	24hpi	1.26803	0.00136865	0.0117276
ENSG00000141401	IMPA2	inositol(myo)-1(or 4)-monophosphatase 2	24hpi	-1.07536	0.00139728	0.0119405
ENSG00000198483	ANKRD35	ankyrin repeat domain 35	24hpi	-1.54802	0.00140475	0.0119963
ENSG00000144485	HES6	hes family bHLH transcription factor 6	4hpi	-1.22571	0.00046818	0.0120188
ENSG00000143110	C1orf162	chromosome 1 open reading frame 162	24hpi	-1.21292	0.00142047	0.012088
ENSG00000181029	TRAPPC5	trafficking protein particle complex 5	24hpi	-1.73919	0.00141989	0.012088
ENSG00000128045	RASL11B	RAS-like, family 11, member B	4hpi	-1.77708	0.000477757	0.0122053
ENSG00000167851	CD300A	CD300a molecule	4hpi	-1.13802	0.000481507	0.0122463
ENSG00000184489	PTP4A3	protein tyrosine phosphatase type IVA, member 3	4hpi	-1.04339	0.000482507	0.0122463
ENSG00000186439	TRDN	triadin	4hpi	-1.73227	0.000482845	0.0122463
ENSG00000150637	CD226	CD226 molecule	24hpi	1.1311	0.00144195	0.0122478
ENSG00000163673	DCLK3	doublecortin-like kinase 3	24hpi	-4.1986	0.00144547	0.0122695
ENSG00000166436	TRIM66	tripartite motif containing 66	24hpi	-1.00217	0.00146037	0.0123711
ENSG00000258227	CLEC5A	C-type lectin domain family 5, member A	24hpi	2.08112	0.00146213	0.0123777
ENSG00000196233	LCOR	ligand dependent nuclear receptor corepressor	24hpi	1.00031	0.0014692	0.0124292
ENSG00000105717	PBX4	pre-B-cell leukemia homeobox 4	24hpi	1.52854	0.00148075	0.0125102
ENSG00000183111	ARHGEF37	Rho guanine nucleotide exchange factor (GEF) 37	24hpi	-1.72582	0.00149003	0.0125582
ENSG00000110400	PVRL1	poliovirus receptor-related 1 (herpesvirus entry mediator C)	24hpi	-1.06839	0.00150929	0.0126979
ENSG00000197142	ACSL5	acyl-CoA synthetase long-chain family member 5	4hpi	1.08561	0.000503082	0.012734
ENSG00000186918	ZNF395	zinc finger protein 395	24hpi	1.06995	0.0015173	0.0127425
ENSG00000140323	DISP2	dispatched homolog 2 (Drosophila)	24hpi	-1.72244	0.00152766	0.0128125
ENSG00000149212	SESN3	sestrin 3	24hpi	-1.0926	0.00152727	0.0128125
ENSG00000271503	CCL5	chemokine (C-C motif) ligand 5	4hpi	1.03149	0.000509312	0.0128403
ENSG00000022267	FHL1	four and a half LIM domains 1	24hpi	-1.61176	0.00153425	0.0128436
ENSG00000146278	PNRC1	proline-rich nuclear receptor coactivator 1	24hpi	1.12369	0.00153442	0.0128436
ENSG00000164929	BAALC	brain and acute leukemia, cytoplasmic	24hpi	1.2333	0.00153637	0.0128515
ENSG00000138336	TET1	tet methylcytosine dioxygenase 1	4hpi	-2.29971	0.000519331	0.013041
ENSG00000153234	NR4A2	nuclear receptor subfamily 4, group A, member 2	4hpi	1.93316	0.00052337	0.0131164
ENSG00000176714	CCDC121	coiled-coil domain containing 121	24hpi	-1.6294	0.00157427	0.0131425
ENSG00000187980	PLA2G2C	phospholipase A2, group IIC	24hpi	-2.58534	0.00157372	0.0131425
ENSG00000183098	GPC6	glypican 6	24hpi	1.42376	0.00157845	0.0131686
ENSG00000172724	CCL19	chemokine (C-C motif) ligand 19	24hpi	2.91576	0.00158942	0.0132515
ENSG00000137142	IGFBPL1	insulin-like growth factor binding protein-like 1	24hpi	-1.65524	0.00160495	0.013337
ENSG00000137203	TFAP2A	transcription factor AP-2 alpha (activating enhancer binding protein 2 alpha)	4hpi	1.27872	0.000534641	0.013346
ENSG00000108515	ENO3	enolase 3 (beta, muscle)	24hpi	-1.20039	0.00162772	0.0134924
ENSG00000149289	ZC3H12C	zinc finger CCCH-type containing 12C	24hpi	1.05799	0.00162639	0.0134924
ENSG00000120658	ENOX1	ecto-NOX disulfide-thiol exchanger 1	24hpi	1.0196	0.00164028	0.0135597
ENSG00000137801	THBS1	thrombospondin 1	24hpi	-1.60885	0.00164785	0.0136042
ENSG00000197769	MAP1LC3C	microtubule-associated protein 1 light chain 3 gamma	24hpi	1.3187	0.00164684	0.0136042
ENSG00000153982	GDPD1	glycerophosphodiester phosphodiesterase domain containing 1	24hpi	-1.11958	0.00165096	0.013621
ENSG00000073861	TBX21	T-box 21	24hpi	1.72128	0.00165477	0.0136435
ENSG00000095794	CREM	cAMP responsive element modulator	4hpi	1.08715	0.000548758	0.0136446
ENSG00000162849	KIF26B	kinesin family member 26B	24hpi	-2.45391	0.00166898	0.0137428
ENSG00000109861	CTSC	cathepsin C	24hpi	-1.13141	0.00167204	0.0137501
ENSG00000139211	AMIGO2	adhesion molecule with Ig-like domain 2	24hpi	-1.00363	0.00167099	0.0137501
ENSG00000213203	GIMAP1	GTPase, IMAP family member 1	24hpi	-1.14581	0.00168426	0.0138416
ENSG00000157927	RADIL	Ras association and DIL domains	24hpi	-1.26797	0.00169485	0.0139105
ENSG00000186074	CD300LF	CD300 molecule-like family member f	24hpi	-1.43819	0.00171705	0.0140563
ENSG00000092607	TBX15	T-box 15	24hpi	1.39315	0.00173885	0.0142255
ENSG00000177425	PAWR	PRKC, apoptosis, WT1, regulator	24hpi	-1.10584	0.00174171	0.0142397
ENSG00000164309	CMYA5	cardiomyopathy associated 5	24hpi	1.19552	0.00174978	0.0142872
ENSG00000169508	GPR183	G protein-coupled receptor 183	24hpi	1.16219	0.00177166	0.0144372
ENSG00000134470	IL15RA	interleukin 15 receptor, alpha	24hpi	1.38671	0.00177724	0.0144648
ENSG00000122547	EEPD1	endonuclease/exonuclease/phosphatase family domain containing 1	24hpi	-1.00604	0.00180403	0.0146545
ENSG00000124839	RAB17	RAB17, member RAS oncogene family	24hpi	1.01815	0.00180742	0.0146726
ENSG00000112309	B3GAT2	beta-1,3-glucuronyltransferase 2	4hpi	2.69639	0.000602455	0.0147194
ENSG00000166444	ST5	suppression of tumorigenicity 5	24hpi	-1.01604	0.00181834	0.0147235
ENSG00000108175	ZMIZ1	zinc finger, MIZ-type containing 1	24hpi	1.14405	0.00182035	0.0147304
ENSG00000277117	ICOSLG	inducible T-cell co-stimulator ligand	4hpi	1.88313	0.000607364	0.0147825
ENSG00000111907	TPD52L1	tumor protein D52-like 1	24hpi	-1.9085	0.00184103	0.0148882
ENSG00000126106	TMEM53	transmembrane protein 53	24hpi	-1.2294	0.00184812	0.014936
ENSG00000150337	FCGR1A	Fc fragment of IgG, high affinity Ia, receptor (CD64)	24hpi	-1.4702	0.00184991	0.014941
ENSG00000100311	PDGFB	platelet-derived growth factor beta polypeptide	24hpi	1.57065	0.00186872	0.0150833
ENSG00000138639	ARHGAP24	Rho GTPase activating protein 24	4hpi	1.36541	0.000622497	0.0150926
ENSG00000187091	PLCD1	phospholipase C, delta 1	4hpi	-1.36318	0.000629879	0.0151554
ENSG00000213853	EMP2	epithelial membrane protein 2	4hpi	1.64359	0.000628087	0.0151554
ENSG00000213347	MXD3	MAX dimerization protein 3	24hpi	-1.27081	0.00189729	0.0152652
ENSG00000135547	HEY2	hes-related family bHLH transcription factor with YRPW motif 2	4hpi	-2.67875	0.000638921	0.0152671
ENSG00000074660	SCARF1	scavenger receptor class F, member 1	4hpi	1.22197	0.000646118	0.0153708
ENSG00000141753	IGFBP4	insulin-like growth factor binding protein 4	24hpi	-1.65575	0.00195111	0.0156583
ENSG00000197375	SLC22A5	solute carrier family 22 (organic cation/carnitine transporter), member 5	24hpi	-1.09341	0.00196034	0.0157026
ENSG00000215790	SLC35E2	solute carrier family 35, member E2	24hpi	-1.42706	0.00197796	0.0158337
ENSG00000183569	SERHL2	serine hydrolase-like 2	24hpi	-1.47156	0.00198915	0.0158931
ENSG00000163995	ABLIM2	actin binding LIM protein family, member 2	24hpi	-2.53798	0.00199574	0.0159357
ENSG00000146374	RSPO3	R-spondin 3	4hpi	2.7406	0.000675321	0.0159456
ENSG00000157303	SUSD3	sushi domain containing 3	4hpi	-1.40784	0.000678263	0.0159853
ENSG00000171657	GPR82	G protein-coupled receptor 82	4hpi	-2.56288	0.000681474	0.0160014
ENSG00000106546	AHR	aryl hydrocarbon receptor	4hpi	1.07295	0.000696448	0.0162714
ENSG00000112137	PHACTR1	phosphatase and actin regulator 1	4hpi	1.18747	0.000696827	0.0162714
ENSG00000104213	PDGFRL	platelet-derived growth factor receptor-like	24hpi	-1.33417	0.00208429	0.0165234
ENSG00000147647	DPYS	dihydropyrimidinase	24hpi	1.40497	0.00208332	0.0165234
ENSG00000182667	NTM	neurotrimin	24hpi	-1.7048	0.00208444	0.0165234
ENSG00000163347	CLDN1	claudin 1	4hpi	2.15052	0.000710856	0.0165379
ENSG00000180855	ZNF443	zinc finger protein 443	24hpi	-1.68531	0.00211162	0.0166925
ENSG00000197872	FAM49A	family with sequence similarity 49, member A	4hpi	1.10343	0.000726979	0.016851
ENSG00000166578	IQCD	IQ motif containing D	24hpi	1.49477	0.00213796	0.0168796
ENSG00000133985	TTC9	tetratricopeptide repeat domain 9	4hpi	1.23537	0.000735897	0.0169961
ENSG00000147130	ZMYM3	zinc finger, MYM-type 3	4hpi	-1.0821	0.000737267	0.0169961
ENSG00000168427	KLHL30	kelch-like family member 30	4hpi	-1.22067	0.000736546	0.0169961
ENSG00000135454	B4GALNT1	beta-1,4-N-acetyl-galactosaminyl transferase 1	24hpi	1.42936	0.0021599	0.0170209
ENSG00000169255	B3GALNT1	beta-1,3-N-acetylgalactosaminyltransferase 1 (globoside blood group)	24hpi	-1.27515	0.00217445	0.0171037
ENSG00000136634	IL10	interleukin 10	4hpi	2.36298	0.000744841	0.0171084
ENSG00000091409	ITGA6	integrin, alpha 6	4hpi	1.0042	0.000748906	0.0171706
ENSG00000177191	B3GNT8	UDP-GlcNAc:betaGal beta-1,3-N-acetylglucosaminyltransferase 8	4hpi	-1.33846	0.000755306	0.017286
ENSG00000216490	IFI30	interferon, gamma-inducible protein 30	24hpi	1.18227	0.00222262	0.0174176
ENSG00000196420	S100A5	S100 calcium binding protein A5	24hpi	-1.89192	0.00222431	0.0174201
ENSG00000137801	THBS1	thrombospondin 1	4hpi	-1.75234	0.000765155	0.0174483
ENSG00000173269	MMRN2	multimerin 2	4hpi	-1.24314	0.000764744	0.0174483
ENSG00000135373	EHF	ets homologous factor	4hpi	2.01096	0.000768981	0.017504
ENSG00000050344	NFE2L3	nuclear factor, erythroid 2-like 3	4hpi	1.14677	0.00077149	0.0175296
ENSG00000182511	FES	FES proto-oncogene, tyrosine kinase	4hpi	-1.02027	0.000780907	0.0176485
ENSG00000112195	TREML2	triggering receptor expressed on myeloid cells-like 2	24hpi	-1.85742	0.00225868	0.0176674
ENSG00000164687	FABP5	fatty acid binding protein 5 (psoriasis-associated)	24hpi	-1.73188	0.00227726	0.0177688
ENSG00000101695	RNF125	ring finger protein 125, E3 ubiquitin protein ligase	4hpi	-1.4234	0.000788402	0.0177861
ENSG00000187122	SLIT1	slit homolog 1 (Drosophila)	24hpi	-1.58332	0.00228123	0.0177888
ENSG00000183128	CALHM3	calcium homeostasis modulator 3	24hpi	-2.75956	0.00229012	0.0178265
ENSG00000188643	S100A16	S100 calcium binding protein A16	24hpi	-1.25235	0.0023156	0.0179793
ENSG00000101307	SIRPB1	signal-regulatory protein beta 1	24hpi	-1.6166	0.00232183	0.0180056
ENSG00000205045	SLFN12L	schlafen family member 12-like	4hpi	-1.88755	0.000804774	0.0181232
ENSG00000088899	LZTS3	Leucine zipper putative tumor suppressor 3	24hpi	1.44317	0.00235114	0.0181883
ENSG00000123836	PFKFB2	6-phosphofructo-2-kinase/fructose-2,6-biphosphatase 2	24hpi	-1.21158	0.00236709	0.0182901
ENSG00000173145	NOC3L	nucleolar complex associated 3 homolog (S. cerevisiae)	24hpi	1.02608	0.00236719	0.0182901
ENSG00000132000	PODNL1	podocan-like 1	24hpi	-1.49345	0.00239585	0.018489
ENSG00000126262	FFAR2	free fatty acid receptor 2	4hpi	-1.31472	0.000829115	0.0185394
ENSG00000162302	RPS6KA4	ribosomal protein S6 kinase, 90kDa, polypeptide 4	24hpi	-1.25907	0.00241338	0.0186015
ENSG00000162616	DNAJB4	DnaJ (Hsp40) homolog, subfamily B, member 4	24hpi	1.00677	0.00243374	0.018747
ENSG00000175857	GAPT	GRB2-binding adaptor protein, transmembrane	24hpi	-2.12889	0.00243812	0.0187552
ENSG00000176177	ENTHD1	ENTH domain containing 1	24hpi	2.90592	0.00243833	0.0187552
ENSG00000238243	OR2W3	olfactory receptor, family 2, subfamily W, member 3	24hpi	-1.42983	0.00245428	0.0188406
ENSG00000174080	CTSF	cathepsin F	24hpi	-1.3827	0.00245858	0.018858
ENSG00000046653	GPM6B	glycoprotein M6B	24hpi	-1.75984	0.00248289	0.019033
ENSG00000147488	ST18	suppression of tumorigenicity 18, zinc finger	24hpi	1.65997	0.00249385	0.0190939
ENSG00000092067	CEBPE	CCAAT/enhancer binding protein (C/EBP), epsilon	4hpi	-1.29296	0.00086053	0.0191068
ENSG00000243232	PCDHAC2	protocadherin alpha subfamily C, 2	4hpi	-1.1153	0.000863276	0.0191342
ENSG00000143061	IGSF3	immunoglobulin superfamily, member 3	24hpi	1.27086	0.00250327	0.0191544
ENSG00000114315	HES1	hes family bHLH transcription factor 1	24hpi	1.05756	0.00253989	0.0194229
ENSG00000150967	ABCB9	ATP-binding cassette, sub-family B (MDR/TAP), member 9	4hpi	-1.00125	0.00088507	0.0194808
ENSG00000157870	FAM213B	family with sequence similarity 213, member B	4hpi	1.09253	0.000883969	0.0194808
ENSG00000105963	ADAP1	ArfGAP with dual PH domains 1	24hpi	1.00052	0.00256665	0.019592
ENSG00000214050	FBXO16	F-box protein 16	24hpi	-1.51311	0.00259793	0.0198188
ENSG00000041982	TNC	tenascin C	4hpi	1.88102	0.00091773	0.0200948
ENSG00000113555	PCDH12	protocadherin 12	24hpi	-1.29132	0.00264434	0.0201254
ENSG00000198691	ABCA4	ATP-binding cassette, sub-family A (ABC1), member 4	24hpi	2.05259	0.00264447	0.0201254
ENSG00000103710	RASL12	RAS-like, family 12	24hpi	2.73653	0.00266294	0.0202294
ENSG00000117013	KCNQ4	potassium channel, voltage gated KQT-like subfamily Q, member 4	24hpi	-1.32265	0.00270724	0.0204677
ENSG00000105376	ICAM5	intercellular adhesion molecule 5, telencephalin	24hpi	1.31061	0.00271388	0.0204698
ENSG00000187498	COL4A1	collagen, type IV, alpha 1	24hpi	-1.00488	0.00273264	0.0205737
ENSG00000143847	PPFIA4	protein tyrosine phosphatase, receptor type, f polypeptide (PTPRF), interacting protein (liprin), alpha 4	4hpi	-1.24574	0.000944265	0.0206045
ENSG00000117643	MAN1C1	mannosidase, alpha, class 1C, member 1	4hpi	-1.15687	0.00095543	0.0208123
ENSG00000099889	ARVCF	armadillo repeat gene deleted in velocardiofacial syndrome	24hpi	-1.63875	0.00277314	0.0208244
ENSG00000099992	TBC1D10A	TBC1 domain family, member 10A	4hpi	1.42869	0.000970742	0.0210733
ENSG00000186354	C9orf47	chromosome 9 open reading frame 47	4hpi	1.72349	0.00097461	0.021121
ENSG00000115718	PROC	protein C (inactivator of coagulation factors Va and VIIIa)	4hpi	-2.07511	0.000983558	0.0212422
ENSG00000119431	HDHD3	haloacid dehalogenase-like hydrolase domain containing 3	24hpi	-1.1843	0.0028468	0.0213064
ENSG00000132429	POPDC3	popeye domain containing 3	4hpi	1.35999	0.000988685	0.0213165
ENSG00000177374	HIC1	hypermethylated in cancer 1	24hpi	2.33054	0.00286752	0.0214199
ENSG00000158296	SLC13A3	solute carrier family 13 (sodium-dependent dicarboxylate transporter), member 3	24hpi	1.74775	0.00289956	0.0216118
ENSG00000140470	ADAMTS17	ADAM metallopeptidase with thrombospondin type 1 motif, 17	24hpi	-1.40057	0.00290687	0.0216281
ENSG00000084710	EFR3B	EFR3 homolog B (S. cerevisiae)	4hpi	-1.26942	0.00101103	0.02174
ENSG00000101445	PPP1R16B	protein phosphatase 1, regulatory subunit 16B	4hpi	1.61839	0.00101409	0.0217435
ENSG00000271425	NBPF10	neuroblastoma breakpoint family, member 10	4hpi	1.06359	0.00102167	0.0218049
ENSG00000104312	RIPK2	receptor-interacting serine-threonine kinase 2	4hpi	1.43805	0.00102394	0.0218165
ENSG00000109107	ALDOC	aldolase C, fructose-bisphosphate	24hpi	1.06889	0.00296716	0.0220507
ENSG00000114529	C3orf52	chromosome 3 open reading frame 52	4hpi	2.6089	0.00104633	0.0221074
ENSG00000153012	LGI2	leucine-rich repeat LGI family, member 2	4hpi	-1.53392	0.00105715	0.0222989
ENSG00000110844	PRPF40B	PRP40 pre-mRNA processing factor 40 homolog B (S. cerevisiae)	24hpi	-1.85764	0.00301851	0.0223536
ENSG00000120278	PLEKHG1	pleckstrin homology domain containing, family G (with RhoGef domain) member 1	4hpi	2.33044	0.00108322	0.0228107
ENSG00000143126	CELSR2	cadherin, EGF LAG seven-pass G-type receptor 2	24hpi	-1.28548	0.00309731	0.0228436
ENSG00000082074	FYB	FYN binding protein	24hpi	-1.1252	0.00310588	0.0228801
ENSG00000142552	RCN3	reticulocalbin 3, EF-hand calcium binding domain	24hpi	-1.05915	0.00312098	0.0229246
ENSG00000167914	GSDMA	gasdermin A	24hpi	-2.07369	0.00313693	0.0230284
ENSG00000092529	CAPN3	calpain 3, (p94)	24hpi	-1.34356	0.0031414	0.02304
ENSG00000120162	MOB3B	MOB kinase activator 3B	4hpi	1.65878	0.00110178	0.0231246
ENSG00000124225	PMEPA1	prostate transmembrane protein, androgen induced 1	4hpi	1.25715	0.00110553	0.0231649
ENSG00000178919	FOXE1	forkhead box E1	24hpi	-1.22682	0.00316855	0.0231933
ENSG00000196391	ZNF774	zinc finger protein 774	24hpi	-1.28421	0.00317647	0.0232378
ENSG00000072422	RHOBTB1	Rho-related BTB domain containing 1	24hpi	-1.37357	0.00318523	0.0232884
ENSG00000204128	C2orf72	chromosome 2 open reading frame 72	24hpi	1.55746	0.00319442	0.0233152
ENSG00000111424	VDR	vitamin D (1,25- dihydroxyvitamin D3) receptor	24hpi	1.24554	0.00321733	0.0234554
ENSG00000124731	TREM1	triggering receptor expressed on myeloid cells 1	24hpi	1.59818	0.00322867	0.0235245
ENSG00000204839	MROH6	maestro heat-like repeat family member 6	24hpi	-1.3228	0.00328473	0.0238233
ENSG00000061337	LZTS1	leucine zipper, putative tumor suppressor 1	24hpi	-1.19469	0.00328951	0.0238306
ENSG00000147614	ATP6V0D2	ATPase, H+ transporting, lysosomal 38kDa, V0 subunit d2	24hpi	1.57092	0.00330389	0.0239074
ENSG00000109062	SLC9A3R1	solute carrier family 9, subfamily A (NHE3, cation proton antiporter 3), member 3 regulator 1	24hpi	-1.41898	0.00330898	0.0239169
ENSG00000101187	SLCO4A1	solute carrier organic anion transporter family, member 4A1	24hpi	1.30415	0.00332364	0.0240091
ENSG00000162722	TRIM58	tripartite motif containing 58	24hpi	-1.25625	0.00332795	0.0240266
ENSG00000153012	LGI2	leucine-rich repeat LGI family, member 2	24hpi	-1.35162	0.00335614	0.0241749
ENSG00000154920	EME1	essential meiotic structure-specific endonuclease 1	24hpi	-1.10321	0.00336259	0.02418
ENSG00000122574	WIPF3	WAS/WASL interacting protein family, member 3	24hpi	-1.11798	0.00336627	0.0241928
ENSG00000276231	PIK3R6	phosphoinositide-3-kinase, regulatory subunit 6	24hpi	1.36942	0.00337232	0.0242225
ENSG00000187800	PEAR1	platelet endothelial aggregation receptor 1	24hpi	-1.03361	0.00339663	0.0243833
ENSG00000122224	LY9	lymphocyte antigen 9	4hpi	-1.04651	0.0011727	0.0243849
ENSG00000257242	C12orf79	chromosome 12 open reading frame 79	4hpi	1.58162	0.00117339	0.0243849
ENSG00000148143	ZNF462	zinc finger protein 462	24hpi	1.10272	0.00341332	0.0244753
ENSG00000163346	PBXIP1	pre-B-cell leukemia homeobox interacting protein 1	24hpi	-1.28308	0.003421	0.0245166
ENSG00000144331	ZNF385B	zinc finger protein 385B	4hpi	-1.37594	0.00118627	0.0245318
ENSG00000196220	SRGAP3	SLIT-ROBO Rho GTPase activating protein 3	4hpi	-1.89187	0.00119021	0.024573
ENSG00000134247	PTGFRN	prostaglandin F2 receptor inhibitor	24hpi	-1.05948	0.00344951	0.0247069
ENSG00000171346	KRT15	keratin 15	4hpi	-1.54334	0.00120239	0.0247438
ENSG00000005469	CROT	carnitine O-octanoyltransferase	24hpi	-1.01572	0.00349646	0.0250109
ENSG00000160298	C21orf58	chromosome 21 open reading frame 58	24hpi	-1.06635	0.00352727	0.0251499
ENSG00000215784	FAM72D	family with sequence similarity 72, member D	24hpi	-2.29315	0.003527	0.0251499
ENSG00000004848	ARX	aristaless related homeobox	24hpi	-1.79943	0.00354832	0.0252715
ENSG00000111249	CUX2	cut-like homeobox 2	24hpi	-1.14571	0.00357362	0.0254374
ENSG00000129009	ISLR	immunoglobulin superfamily containing leucine-rich repeat	24hpi	1.8746	0.00359544	0.0255673
ENSG00000162654	GBP4	guanylate binding protein 4	4hpi	1.15202	0.00125886	0.0256555
ENSG00000165997	ARL5B	ADP-ribosylation factor-like 5B	24hpi	1.04858	0.00361154	0.0256641
ENSG00000154262	ABCA6	ATP-binding cassette, sub-family A (ABC1), member 6	4hpi	1.52262	0.00126272	0.0256929
ENSG00000128487	SPECC1	sperm antigen with calponin homology and coiled-coil domains 1	24hpi	-1.12081	0.00361827	0.0256974
ENSG00000244242	IFITM10	interferon induced transmembrane protein 10	24hpi	1.02345	0.00363681	0.0257857
ENSG00000130054	FAM155B	family with sequence similarity 155, member B	24hpi	-1.9581	0.00366412	0.0259358
ENSG00000196562	SULF2	sulfatase 2	24hpi	1.34063	0.00368676	0.0260669
ENSG00000138166	DUSP5	dual specificity phosphatase 5	24hpi	1.05074	0.0036894	0.0260709
ENSG00000180884	ZNF792	zinc finger protein 792	24hpi	-1.13912	0.00371774	0.0262566
ENSG00000198417	MT1F	metallothionein 1F	24hpi	1.29525	0.00372345	0.0262822
ENSG00000115507	OTX1	orthodenticle homeobox 1	24hpi	-1.14187	0.0037431	0.0263621
ENSG00000164023	SGMS2	sphingomyelin synthase 2	24hpi	1.25077	0.00375385	0.0264231
ENSG00000178623	GPR35	G protein-coupled receptor 35	24hpi	1.12993	0.00377265	0.0265112
ENSG00000141655	TNFRSF11A	tumor necrosis factor receptor superfamily, member 11a, NFKB activator	24hpi	1.0938	0.00382109	0.0267921
ENSG00000041353	RAB27B	RAB27B, member RAS oncogene family	24hpi	1.58714	0.00383893	0.0268874
ENSG00000100626	GALNT16	polypeptide N-acetylgalactosaminyltransferase 16	24hpi	-1.75838	0.00385455	0.0269819
ENSG00000169860	P2RY1	purinergic receptor P2Y, G-protein coupled, 1	4hpi	-1.27269	0.00134869	0.0270508
ENSG00000138944	KIAA1644	KIAA1644	24hpi	1.35259	0.00389627	0.0272136
ENSG00000275023	MLLT6	myeloid/lymphoid or mixed-lineage leukemia (trithorax homolog, Drosophila); translocated to, 6	24hpi	1.23363	0.00390507	0.0272601
ENSG00000184702	SEPT5	septin 5	4hpi	-1.06332	0.00137565	0.0275479
ENSG00000077150	NFKB2	nuclear factor of kappa light polypeptide gene enhancer in B-cells 2 (p49/p100)	24hpi	1.00839	0.00397463	0.0276722
ENSG00000019991	HGF	hepatocyte growth factor (hepapoietin A; scatter factor)	24hpi	-2.03616	0.0039843	0.0277214
ENSG00000158050	DUSP2	dual specificity phosphatase 2	24hpi	-1.16264	0.00404142	0.0280572
ENSG00000120915	EPHX2	epoxide hydrolase 2, cytoplasmic	24hpi	-1.19721	0.00408337	0.0282554
ENSG00000132881	RSG1	REM2 and RAB-like small GTPase 1	24hpi	-1.01009	0.00409635	0.0282988
ENSG00000143772	ITPKB	inositol-trisphosphate 3-kinase B	24hpi	-1.3468	0.00410872	0.0283378
ENSG00000178789	CD300LB	CD300 molecule-like family member b	24hpi	-1.48264	0.00413202	0.028452
ENSG00000182489	XKRX	XK, Kell blood group complex subunit-related, X-linked	24hpi	-1.31148	0.00415357	0.0285693
ENSG00000066923	STAG3	stromal antigen 3	24hpi	-1.87077	0.00427221	0.0293216
ENSG00000179820	MYADM	myeloid-associated differentiation marker	24hpi	1.1509	0.00427871	0.0293503
ENSG00000121005	CRISPLD1	cysteine-rich secretory protein LCCL domain containing 1	24hpi	-1.26041	0.00432138	0.0296269
ENSG00000133216	EPHB2	EPH receptor B2	24hpi	1.06104	0.004325	0.0296357
ENSG00000077420	APBB1IP	amyloid beta (A4) precursor protein-binding, family B, member 1 interacting protein	24hpi	-1.24426	0.00435513	0.0298164
ENSG00000166455	C16orf46	chromosome 16 open reading frame 46	4hpi	1.28201	0.00150032	0.0298553
ENSG00000166455	C16orf46	chromosome 16 open reading frame 46	24hpi	1.32993	0.00440109	0.030027
ENSG00000135821	GLUL	glutamate-ammonia ligase	24hpi	1.03322	0.00441196	0.030085
ENSG00000233608	TWIST2	twist family bHLH transcription factor 2	24hpi	-1.03312	0.00442375	0.0301329
ENSG00000159761	C16orf86	chromosome 16 open reading frame 86	24hpi	-1.18449	0.00444611	0.0302527
ENSG00000143147	GPR161	G protein-coupled receptor 161	24hpi	1.07899	0.00449147	0.0304468
ENSG00000133657	ATP13A3	ATPase type 13A3	24hpi	1.10114	0.00451039	0.0305096
ENSG00000111305	GSG1	germ cell associated 1	24hpi	-1.93592	0.00451326	0.0305128
ENSG00000007129	CEACAM21	carcinoembryonic antigen-related cell adhesion molecule 21	4hpi	-1.27486	0.00154178	0.0306322
ENSG00000102539	MLNR	motilin receptor	24hpi	-1.41057	0.00454037	0.0306469
ENSG00000110492	MDK	midkine (neurite growth-promoting factor 2)	24hpi	-1.64568	0.00458319	0.0308836
ENSG00000137571	SLCO5A1	solute carrier organic anion transporter family, member 5A1	24hpi	4.66806	0.00458479	0.0308836
ENSG00000177182	CLVS1	clavesin 1	24hpi	-2.01	0.00458519	0.0308836
ENSG00000145864	GABRB2	gamma-aminobutyric acid (GABA) A receptor, beta 2	4hpi	-1.56414	0.00157484	0.03124
ENSG00000001461	NIPAL3	NIPA-like domain containing 3	24hpi	-1.01645	0.00467726	0.031372
ENSG00000080493	SLC4A4	solute carrier family 4 (sodium bicarbonate cotransporter), member 4	24hpi	1.05526	0.00467754	0.031372
ENSG00000244482	LILRA6	leukocyte immunoglobulin-like receptor, subfamily A (with TM domain), member 6	24hpi	1.79297	0.00470207	0.0315031
ENSG00000260314	MRC1	mannose receptor, C type 1	24hpi	-2.93386	0.00474843	0.0317297
ENSG00000062582	MRPS24	mitochondrial ribosomal protein S24	4hpi	1.65102	0.00161292	0.0318457
ENSG00000154856	APCDD1	adenomatosis polyposis coli down-regulated 1	24hpi	1.59651	0.00477215	0.0318714
ENSG00000180354	MTURN	maturin, neural progenitor differentiation regulator homolog (Xenopus)	24hpi	-1.07016	0.00484631	0.0322443
ENSG00000186318	BACE1	beta-site APP-cleaving enzyme 1	24hpi	-1.05372	0.0048616	0.0322984
ENSG00000204262	COL5A2	collagen, type V, alpha 2	24hpi	-1.17691	0.00487387	0.0323466
ENSG00000153395	LPCAT1	lysophosphatidylcholine acyltransferase 1	24hpi	1.27788	0.00490032	0.0324704
ENSG00000173535	TNFRSF10C	tumor necrosis factor receptor superfamily, member 10c, decoy without an intracellular domain	24hpi	-1.38631	0.00490519	0.0324856
ENSG00000185585	OLFML2A	olfactomedin-like 2A	24hpi	2.14591	0.00491464	0.0325091
ENSG00000183638	RP1L1	retinitis pigmentosa 1-like 1	4hpi	1.71345	0.00165689	0.0325111
ENSG00000159164	SV2A	synaptic vesicle glycoprotein 2A	24hpi	-1.50026	0.00496344	0.0327944
ENSG00000244187	TMEM141	transmembrane protein 141	24hpi	-1.19348	0.00496567	0.0327944
ENSG00000101017	CD40	CD40 molecule, TNF receptor superfamily member 5	24hpi	1.26564	0.00500908	0.0329285
ENSG00000187479	C11orf96	chromosome 11 open reading frame 96	24hpi	2.75939	0.00500776	0.0329285
ENSG00000144893	MED12L	mediator complex subunit 12-like	24hpi	1.23551	0.00503313	0.0330562
ENSG00000141384	TAF4B	TAF4b RNA polymerase II, TATA box binding protein (TBP)-associated factor, 105kDa	24hpi	1.0186	0.0050553	0.0331818
ENSG00000116132	PRRX1	paired related homeobox 1	24hpi	1.83483	0.00506763	0.0332138
ENSG00000165752	STK32C	serine/threonine kinase 32C	24hpi	-1.04449	0.00507817	0.033256
ENSG00000257743	RP11-1220K2.2	Homo sapiens maltase-glucoamylase (alpha-glucosidase) (LOC93432), mRNA.	24hpi	1.88469	0.00507932	0.033256
ENSG00000113924	HGD	homogentisate 1,2-dioxygenase	24hpi	1.07152	0.00509659	0.0333173
ENSG00000182704	TSKU	tsukushi, small leucine rich proteoglycan	24hpi	1.5934	0.0050992	0.0333173
ENSG00000122861	PLAU	plasminogen activator, urokinase	24hpi	1.20922	0.00510246	0.0333213
ENSG00000226979	LTA	lymphotoxin alpha	4hpi	2.11526	0.00170573	0.0333659
ENSG00000162373	BEND5	BEN domain containing 5	24hpi	1.77814	0.00512404	0.0334435
ENSG00000182472	CAPN12	calpain 12	24hpi	1.41518	0.00512865	0.0334435
ENSG00000134061	CD180	CD180 molecule	24hpi	-1.0875	0.00513477	0.0334633
ENSG00000119737	GPR75	G protein-coupled receptor 75	24hpi	1.22942	0.0051439	0.0335055
ENSG00000167034	NKX3-1	NK3 homeobox 1	4hpi	2.10304	0.00174849	0.0340824
ENSG00000169313	P2RY12	purinergic receptor P2Y, G-protein coupled, 12	4hpi	-3.26734	0.001749	0.0340824
ENSG00000198771	RCSD1	RCSD domain containing 1	24hpi	-1.38455	0.00524615	0.0341013
ENSG00000161328	LRRC56	leucine rich repeat containing 56	4hpi	-1.04909	0.00177094	0.0344287
ENSG00000043143	JADE2	jade family PHD finger 2	4hpi	1.61505	0.00179798	0.0348472
ENSG00000120885	CLU	clusterin	24hpi	-1.36619	0.0054216	0.0350976
ENSG00000152527	PLEKHH2	pleckstrin homology domain containing, family H (with MyTH4 domain) member 2	24hpi	-1.12903	0.00543111	0.0351232
ENSG00000050820	BCAR1	breast cancer anti-estrogen resistance 1	24hpi	1.34697	0.00544927	0.0352047
ENSG00000162745	OLFML2B	olfactomedin-like 2B	4hpi	-1.11364	0.00184666	0.0355727
ENSG00000072135	PTPN18	protein tyrosine phosphatase, non-receptor type 18 (brain-derived)	24hpi	-1.09456	0.00552948	0.035632
ENSG00000111261	MANSC1	MANSC domain containing 1	24hpi	-1.91728	0.00554282	0.0356626
ENSG00000235568	NFAM1	NFAT activating protein with ITAM motif 1	24hpi	-1.0429	0.00554503	0.0356626
ENSG00000154380	ENAH	enabled homolog (Drosophila)	24hpi	-1.28824	0.00560581	0.035959
ENSG00000112183	RBM24	RNA binding motif protein 24	24hpi	2.07985	0.00561096	0.0359738
ENSG00000115896	PLCL1	phospholipase C-like 1	24hpi	1.20012	0.00562922	0.0360544
ENSG00000150681	RGS18	regulator of G-protein signaling 18	24hpi	-1.39794	0.00566758	0.0362374
ENSG00000270379	HEATR9	HEAT repeat containing 9	24hpi	1.49515	0.00572075	0.0365113
ENSG00000121851	POLR3GL	polymerase (RNA) III (DNA directed) polypeptide G (32kD)-like	24hpi	-1.43922	0.00573278	0.0365512
ENSG00000076555	ACACB	acetyl-CoA carboxylase beta	4hpi	-1.3944	0.00190706	0.0366805
ENSG00000151014	CCRN4L	CCR4 carbon catabolite repression 4-like (S. cerevisiae)	4hpi	1.04076	0.00191458	0.0367691
ENSG00000188549	C15orf52	chromosome 15 open reading frame 52	24hpi	-1.70514	0.00577675	0.036813
ENSG00000188573	FBLL1	fibrillarin-like 1	24hpi	-1.63061	0.00581702	0.0370137
ENSG00000108797	CNTNAP1	contactin associated protein 1	24hpi	1.20187	0.00588605	0.037359
ENSG00000005108	THSD7A	thrombospondin, type I, domain containing 7A	4hpi	-1.17004	0.00197488	0.0377554
ENSG00000076555	ACACB	acetyl-CoA carboxylase beta	24hpi	-1.17017	0.00598479	0.0378907
ENSG00000146950	SHROOM2	shroom family member 2	24hpi	-1.09592	0.00607118	0.0383418
ENSG00000186174	BCL9L	B-cell CLL/lymphoma 9-like	24hpi	1.31184	0.00607043	0.0383418
ENSG00000196664	TLR7	toll-like receptor 7	4hpi	1.81676	0.00203168	0.0384395
ENSG00000185052	SLC24A3	solute carrier family 24 (sodium/potassium/calcium exchanger), member 3	24hpi	-1.28752	0.00617443	0.038846
ENSG00000183763	TRAIP	TRAF interacting protein	24hpi	-1.19322	0.00620197	0.0389661
ENSG00000164116	GUCY1A3	guanylate cyclase 1, soluble, alpha 3	24hpi	1.76544	0.00623767	0.0391199
ENSG00000106689	LHX2	LIM homeobox 2	24hpi	1.16016	0.00628318	0.0393468
ENSG00000127418	FGFRL1	fibroblast growth factor receptor-like 1	24hpi	1.04549	0.00628971	0.0393535
ENSG00000169783	LINGO1	leucine rich repeat and Ig domain containing 1	24hpi	1.16039	0.00629047	0.0393535
ENSG00000115414	FN1	fibronectin 1	24hpi	1.14877	0.00632896	0.0394967
ENSG00000164342	TLR3	toll-like receptor 3	4hpi	-1.36892	0.00210473	0.0395802
ENSG00000123096	SSPN	sarcospan	24hpi	1.08601	0.00637759	0.0396049
ENSG00000160678	S100A1	S100 calcium binding protein A1	24hpi	-1.93573	0.00637341	0.0396049
ENSG00000118308	LRMP	lymphoid-restricted membrane protein	4hpi	-1.06142	0.00212562	0.0397956
ENSG00000158859	ADAMTS4	ADAM metallopeptidase with thrombospondin type 1 motif, 4	24hpi	-1.51906	0.00641453	0.0398147
ENSG00000162104	ADCY9	adenylate cyclase 9	24hpi	-1.02698	0.00642738	0.0398554
ENSG00000183048	SLC25A10	solute carrier family 25 (mitochondrial carrier; dicarboxylate transporter), member 10	24hpi	-1.60877	0.00644124	0.0399218
ENSG00000125430	HS3ST3B1	heparan sulfate (glucosamine) 3-O-sulfotransferase 3B1	4hpi	1.0383	0.00214517	0.0401024
ENSG00000152669	CCNO	cyclin O	4hpi	-2.43607	0.0021535	0.0401978
ENSG00000138640	FAM13A	family with sequence similarity 13, member A	4hpi	-1.356	0.00217013	0.0403307
ENSG00000103269	RHBDL1	rhomboid, veinlet-like 1 (Drosophila)	24hpi	-1.17335	0.00651838	0.0403407
ENSG00000168081	PNOC	prepronociceptin	24hpi	-1.18711	0.00654072	0.0404393
ENSG00000128965	CHAC1	ChaC glutathione-specific gamma-glutamylcyclotransferase 1	4hpi	1.93322	0.00219386	0.0404733
ENSG00000119943	PYROXD2	pyridine nucleotide-disulphide oxidoreductase domain 2	4hpi	-1.21696	0.0022046	0.0405544
ENSG00000103569	AQP9	aquaporin 9	24hpi	1.78638	0.00665154	0.0409844
ENSG00000171873	ADRA1D	adrenoceptor alpha 1D	4hpi	-3.0923	0.00223284	0.0410142
ENSG00000188305	C19orf35	chromosome 19 open reading frame 35	24hpi	-1.64711	0.00666483	0.0410263
ENSG00000145358	DDIT4L	DNA-damage-inducible transcript 4-like	4hpi	-1.06967	0.00224481	0.0410574
ENSG00000136695	IL36RN	interleukin 36 receptor antagonist	4hpi	1.6621	0.00224954	0.0410826
ENSG00000056291	NPFFR2	neuropeptide FF receptor 2	24hpi	2.21083	0.00671014	0.041245
ENSG00000136160	EDNRB	endothelin receptor type B	4hpi	1.18754	0.00227348	0.0414003
ENSG00000170537	TMC7	transmembrane channel-like 7	4hpi	-1.36911	0.00228505	0.0415511
ENSG00000121807	CCR2	chemokine (C-C motif) receptor 2	4hpi	-1.5776	0.0022921	0.0415598
ENSG00000141655	TNFRSF11A	tumor necrosis factor receptor superfamily, member 11a, NFKB activator	4hpi	-1.14723	0.00230193	0.0416784
ENSG00000109321	AREG	amphiregulin	24hpi	1.66512	0.00682868	0.0418922
ENSG00000137078	SIT1	signaling threshold regulating transmembrane adaptor 1	24hpi	-1.49383	0.00684121	0.0419488
ENSG00000182257	PRR34	proline rich 34	24hpi	-2.38823	0.0068854	0.0421381
ENSG00000173212	MAB21L3	mab-21-like 3 (C. elegans)	24hpi	1.56559	0.0069208	0.0422934
ENSG00000137700	SLC37A4	solute carrier family 37 (glucose-6-phosphate transporter), member 4	24hpi	-1.10049	0.00695004	0.0424516
ENSG00000185482	STAC3	SH3 and cysteine rich domain 3	24hpi	-1.15929	0.00696333	0.0425123
ENSG00000172986	GXYLT2	glucoside xylosyltransferase 2	24hpi	1.50128	0.00701068	0.0427807
ENSG00000107719	PALD1	phosphatase domain containing, paladin 1	24hpi	-1.58528	0.00703965	0.0428954
ENSG00000204673	AKT1S1	AKT1 substrate 1 (proline-rich)	24hpi	1.00514	0.00714363	0.0433828
ENSG00000071575	TRIB2	tribbles pseudokinase 2	4hpi	-1.02094	0.0024155	0.0435478
ENSG00000115163	CENPA	centromere protein A	24hpi	-1.05509	0.00720019	0.0437053
ENSG00000186310	NAP1L3	nucleosome assembly protein 1-like 3	4hpi	-1.56674	0.00243465	0.0437313
ENSG00000213145	CRIP1	cysteine-rich protein 1 (intestinal)	4hpi	-1.44595	0.00243605	0.0437313
ENSG00000140876	NUDT7	nudix (nucleoside diphosphate linked moiety X)-type motif 7	24hpi	-1.08059	0.00728014	0.0440217
ENSG00000152582	SPEF2	sperm flagellar 2	24hpi	-1.41966	0.007314	0.0441631
ENSG00000154930	ACSS1	acyl-CoA synthetase short-chain family member 1	24hpi	-1.29073	0.00735446	0.0443229
ENSG00000154678	PDE1C	phosphodiesterase 1C, calmodulin-dependent 70kDa	24hpi	1.54657	0.00735987	0.0443342
ENSG00000121577	POPDC2	popeye domain containing 2	4hpi	1.0871	0.00249625	0.0445593
[truncated: 32 more rows]

## Sheet: MAB-S
Ensembl ID	Gene symbol	Gene description	Time point	Log2 fold change	P-value	FDR
ENSG00000112096	SOD2	superoxide dismutase 2, mitochondrial	4hpi	5.66394	3.29e-50	4.16e-46
ENSG00000163739	CXCL1	chemokine (C-X-C motif) ligand 1 (melanoma growth stimulating activity, alpha)	4hpi	7.20723	2.23e-45	1.41e-41
ENSG00000112096	SOD2	superoxide dismutase 2, mitochondrial	24hpi	5.22637	1.03e-44	1.31e-40
ENSG00000275302	CCL4	chemokine (C-C motif) ligand 4	4hpi	7.97255	5.95e-43	2.51e-39
ENSG00000115919	KYNU	kynureninase	4hpi	3.76078	1.87e-41	5.91e-38
ENSG00000150938	CRIM1	cysteine rich transmembrane BMP regulator 1 (chordin-like)	4hpi	4.11723	3.29e-41	8.33e-38
ENSG00000078081	LAMP3	lysosomal-associated membrane protein 3	4hpi	8.41757	2.51e-40	5.3e-37
ENSG00000126353	CCR7	chemokine (C-C motif) receptor 7	24hpi	8.52626	1.26e-37	7.96e-34
ENSG00000073756	PTGS2	prostaglandin-endoperoxide synthase 2 (prostaglandin G/H synthase and cyclooxygenase)	24hpi	7.13002	9.79e-37	4.13e-33
ENSG00000135245	HILPDA	hypoxia inducible lipid droplet-associated	24hpi	3.85966	8.93e-36	2.82e-32
ENSG00000276070	CCL4L1	chemokine (C-C motif) ligand 4-like 1	4hpi	7.31254	1.9e-35	3.44e-32
ENSG00000162924	REL	v-rel avian reticuloendotheliosis viral oncogene homolog	4hpi	4.23847	2.78e-35	4.39e-32
ENSG00000081041	CXCL2	chemokine (C-X-C motif) ligand 2	4hpi	7.19458	3.31e-34	4.66e-31
ENSG00000105246	EBI3	Epstein-Barr virus induced 3	24hpi	4.39642	2.85e-34	7.21e-31
ENSG00000185215	TNFAIP2	tumor necrosis factor, alpha-induced protein 2	4hpi	4.49171	1.12e-33	1.41e-30
ENSG00000144802	NFKBIZ	nuclear factor of kappa light polypeptide gene enhancer in B-cells inhibitor, zeta	1hpi	4.52917	1.35e-34	1.7e-30
ENSG00000130368	MAS1	MAS1 proto-oncogene, G protein-coupled receptor	24hpi	6.99844	1.05e-33	2.21e-30
ENSG00000168334	XIRP1	xin actin-binding repeat containing 1	24hpi	3.86529	5.4e-33	9.77e-30
ENSG00000056558	TRAF1	TNF receptor-associated factor 1	4hpi	5.09925	9.05e-33	1.04e-29
ENSG00000166016	ABTB2	ankyrin repeat and BTB (POZ) domain containing 2	4hpi	4.05498	2.7e-32	2.85e-29
ENSG00000128917	DLL4	delta-like 4 (Drosophila)	4hpi	5.52358	4.7e-32	4.58e-29
ENSG00000143333	RGS16	regulator of G-protein signaling 16	24hpi	4.40939	1.58e-31	2.5e-28
ENSG00000122641	INHBA	inhibin, beta A	24hpi	5.64204	1.93e-31	2.71e-28
ENSG00000275302	CCL4	chemokine (C-C motif) ligand 4	24hpi	6.27365	3.86e-31	4.88e-28
ENSG00000137491	SLCO2B1	solute carrier organic anion transporter family, member 2B1	24hpi	-3.96969	1.19e-30	1.37e-27
ENSG00000115919	KYNU	kynureninase	24hpi	3.09729	3.76e-30	3.96e-27
ENSG00000160883	HK3	hexokinase 3 (white cell)	24hpi	-4.38074	1.59e-29	1.54e-26
ENSG00000118503	TNFAIP3	tumor necrosis factor, alpha-induced protein 3	4hpi	3.08584	1.84e-29	1.66e-26
ENSG00000092068	SLC7A8	solute carrier family 7 (amino acid transporter light chain, L system), member 8	24hpi	-4.04277	3.32e-29	3e-26
ENSG00000152484	USP12	ubiquitin specific peptidase 12	4hpi	3.14545	4.96e-29	4.18e-26
ENSG00000137331	IER3	immediate early response 3	24hpi	4.09083	7.96e-29	6.71e-26
ENSG00000169429	CXCL8	chemokine (C-X-C motif) ligand 8	24hpi	6.5848	9.57e-29	7.57e-26
ENSG00000163739	CXCL1	chemokine (C-X-C motif) ligand 1 (melanoma growth stimulating activity, alpha)	24hpi	5.16509	1.03e-28	7.68e-26
ENSG00000119900	OGFRL1	opioid growth factor receptor-like 1	4hpi	3.40782	1.51e-28	1.13e-25
ENSG00000134602	STK26	serine/threonine protein kinase 26	4hpi	3.30528	1.47e-28	1.13e-25
ENSG00000134107	BHLHE40	basic helix-loop-helix family, member e40	24hpi	3.06198	1.75e-28	1.23e-25
ENSG00000137331	IER3	immediate early response 3	4hpi	4.05043	2.25e-28	1.58e-25
ENSG00000109339	MAPK10	mitogen-activated protein kinase 10	24hpi	5.03816	3.03e-28	1.97e-25
ENSG00000138131	LOXL4	lysyl oxidase-like 4	24hpi	-4.81738	3.12e-28	1.97e-25
ENSG00000171115	GIMAP8	GTPase, IMAP family member 8	24hpi	3.62227	1.05e-27	6.34e-25
ENSG00000112149	CD83	CD83 molecule	4hpi	2.87297	1.18e-27	7.85e-25
ENSG00000100906	NFKBIA	nuclear factor of kappa light polypeptide gene enhancer in B-cells inhibitor, alpha	4hpi	3.33813	1.27e-27	8.06e-25
ENSG00000166928	MS4A14	membrane-spanning 4-domains, subfamily A, member 14	4hpi	2.44068	2.57e-27	1.55e-24
ENSG00000121594	CD80	CD80 molecule	4hpi	5.03359	5.81e-27	3.34e-24
ENSG00000115008	IL1A	interleukin 1, alpha	24hpi	7.01287	6.9e-27	3.97e-24
ENSG00000197122	SRC	SRC proto-oncogene, non-receptor tyrosine kinase	24hpi	4.77828	9.06e-27	4.99e-24
ENSG00000126353	CCR7	chemokine (C-C motif) receptor 7	4hpi	5.98695	1.67e-26	9.18e-24
ENSG00000166396	SERPINB7	serpin peptidase inhibitor, clade B (ovalbumin), member 7	24hpi	11.229	3.46e-26	1.83e-23
ENSG00000164181	ELOVL7	ELOVL fatty acid elongase 7	4hpi	4.26495	3.77e-26	1.99e-23
ENSG00000139725	RHOF	ras homolog family member F (in filopodia)	4hpi	3.13005	4.34e-26	2.2e-23
ENSG00000109320	NFKB1	nuclear factor of kappa light polypeptide gene enhancer in B-cells 1	4hpi	2.6638	4.71e-26	2.29e-23
ENSG00000115604	IL18R1	interleukin 18 receptor 1	4hpi	6.2606	5.18e-26	2.43e-23
ENSG00000134070	IRAK2	interleukin-1 receptor-associated kinase 2	4hpi	4.21348	6.14e-26	2.77e-23
ENSG00000108342	CSF3	colony stimulating factor 3 (granulocyte)	24hpi	12.2845	6.73e-26	3.41e-23
ENSG00000110944	IL23A	interleukin 23, alpha subunit p19	4hpi	6.67433	1.11e-25	4.83e-23
ENSG00000144802	NFKBIZ	nuclear factor of kappa light polypeptide gene enhancer in B-cells inhibitor, zeta	4hpi	3.73623	1.26e-25	5.3e-23
ENSG00000137393	RNF144B	ring finger protein 144B	4hpi	6.40148	1.31e-25	5.35e-23
ENSG00000159399	HK2	hexokinase 2	24hpi	2.72684	1.82e-25	8.54e-23
ENSG00000276070	CCL4L1	chemokine (C-C motif) ligand 4-like 1	24hpi	5.77278	1.79e-25	8.54e-23
ENSG00000115008	IL1A	interleukin 1, alpha	4hpi	6.70598	2.53e-25	1e-22
ENSG00000167703	SLC43A2	solute carrier family 43 (amino acid system L transporter), member 2	24hpi	4.9652	2.57e-25	1.16e-22
ENSG00000125538	IL1B	interleukin 1, beta	24hpi	4.41047	4.33e-25	1.89e-22
ENSG00000128342	LIF	leukemia inhibitory factor	4hpi	5.75979	5.81e-25	2.23e-22
ENSG00000119508	NR4A3	nuclear receptor subfamily 4, group A, member 3	24hpi	5.0281	1.18e-24	4.99e-22
ENSG00000145901	TNIP1	TNFAIP3 interacting protein 1	4hpi	3.67422	1.65e-24	6.15e-22
ENSG00000145777	TSLP	thymic stromal lymphopoietin	4hpi	6.11221	3.03e-24	1.09e-21
ENSG00000117298	ECE1	endothelin converting enzyme 1	4hpi	4.08346	4.03e-24	1.42e-21
ENSG00000154645	CHODL	chondrolectin	24hpi	-5.22082	3.49e-24	1.42e-21
ENSG00000110944	IL23A	interleukin 23, alpha subunit p19	24hpi	6.25708	4.11e-24	1.63e-21
ENSG00000121594	CD80	CD80 molecule	24hpi	5.69906	5.55e-24	2.13e-21
ENSG00000081041	CXCL2	chemokine (C-X-C motif) ligand 2	24hpi	5.6179	6e-24	2.23e-21
ENSG00000073756	PTGS2	prostaglandin-endoperoxide synthase 2 (prostaglandin G/H synthase and cyclooxygenase)	4hpi	5.20526	1.01e-23	3.38e-21
ENSG00000126561	STAT5A	signal transducer and activator of transcription 5A	4hpi	2.7627	1e-23	3.38e-21
ENSG00000205927	OLIG2	oligodendrocyte lineage transcription factor 2	24hpi	3.7686	1.03e-23	3.73e-21
ENSG00000128342	LIF	leukemia inhibitory factor	24hpi	5.51455	1.12e-23	3.93e-21
ENSG00000115363	EVA1A	eva-1 homolog A (C. elegans)	24hpi	8.28157	1.25e-23	4.28e-21
ENSG00000125430	HS3ST3B1	heparan sulfate (glucosamine) 3-O-sulfotransferase 3B1	24hpi	3.71277	1.66e-23	5.53e-21
ENSG00000169429	CXCL8	chemokine (C-X-C motif) ligand 8	4hpi	5.64442	2.2e-23	7.14e-21
ENSG00000118503	TNFAIP3	tumor necrosis factor, alpha-induced protein 3	1hpi	2.75454	1.68e-24	1.07e-20
ENSG00000090339	ICAM1	intercellular adhesion molecule 1	4hpi	2.94694	3.56e-23	1.13e-20
ENSG00000136048	DRAM1	DNA-damage regulated autophagy modulator 1	4hpi	4.1965	4.06e-23	1.25e-20
ENSG00000153898	MCOLN2	mucolipin 2	4hpi	3.59985	5.6e-23	1.69e-20
ENSG00000163082	SGPP2	sphingosine-1-phosphate phosphatase 2	4hpi	5.27759	6.38e-23	1.83e-20
ENSG00000185245	GP1BA	glycoprotein Ib (platelet), alpha polypeptide	4hpi	6.95784	6.23e-23	1.83e-20
ENSG00000074416	MGLL	monoglyceride lipase	24hpi	3.14787	7.43e-23	2.41e-20
ENSG00000148677	ANKRD1	ankyrin repeat domain 1 (cardiac muscle)	24hpi	7.33976	8.47e-23	2.61e-20
ENSG00000180616	SSTR2	somatostatin receptor 2	24hpi	4.84334	8.24e-23	2.61e-20
ENSG00000026508	CD44	CD44 molecule (Indian blood group)	4hpi	3.19219	1.01e-22	2.84e-20
ENSG00000134070	IRAK2	interleukin-1 receptor-associated kinase 2	24hpi	3.86914	1.04e-22	3.14e-20
ENSG00000274286	ADRA2B	adrenoceptor alpha 2B	24hpi	-4.83711	1.3e-22	3.81e-20
ENSG00000096060	FKBP5	FK506 binding protein 5	4hpi	3.09579	1.41e-22	3.87e-20
ENSG00000105976	MET	MET proto-oncogene, receptor tyrosine kinase	24hpi	4.30166	2.01e-22	5.79e-20
ENSG00000081041	CXCL2	chemokine (C-X-C motif) ligand 2	1hpi	5.49732	1.41e-23	5.93e-20
ENSG00000125538	IL1B	interleukin 1, beta	4hpi	4.06869	2.97e-22	7.99e-20
ENSG00000182050	MGAT4C	MGAT4 family, member C	4hpi	6.35513	5.24e-22	1.38e-19
ENSG00000120129	DUSP1	dual specificity phosphatase 1	24hpi	3.64199	5.36e-22	1.51e-19
ENSG00000115009	CCL20	chemokine (C-C motif) ligand 20	4hpi	6.38972	7.41e-22	1.91e-19
ENSG00000138670	RASGEF1B	RasGEF domain family, member 1B	24hpi	2.48459	7.49e-22	2.06e-19
ENSG00000145911	N4BP3	NEDD4 binding protein 3	24hpi	3.80214	8.85e-22	2.38e-19
ENSG00000108342	CSF3	colony stimulating factor 3 (granulocyte)	4hpi	9.03082	9.44e-22	2.39e-19
ENSG00000163739	CXCL1	chemokine (C-X-C motif) ligand 1 (melanoma growth stimulating activity, alpha)	1hpi	4.39129	8.83e-23	2.79e-19
ENSG00000059804	SLC2A3	solute carrier family 2 (facilitated glucose transporter), member 3	24hpi	2.59441	1.16e-21	3.05e-19
ENSG00000012124	CD22	CD22 molecule	24hpi	-2.23438	1.29e-21	3.33e-19
ENSG00000108691	CCL2	chemokine (C-C motif) ligand 2	24hpi	5.00301	2.07e-21	5.25e-19
ENSG00000003402	CFLAR	CASP8 and FADD-like apoptosis regulator	4hpi	2.56107	2.83e-21	6.88e-19
ENSG00000162433	AK4	adenylate kinase 4	4hpi	3.56846	2.81e-21	6.88e-19
ENSG00000186439	TRDN	triadin	24hpi	-5.48724	2.99e-21	7.42e-19
ENSG00000232810	TNF	tumor necrosis factor	4hpi	5.7016	3.27e-21	7.81e-19
ENSG00000275302	CCL4	chemokine (C-C motif) ligand 4	1hpi	4.86093	3.74e-22	9.47e-19
ENSG00000125148	MT2A	metallothionein 2A	24hpi	4.2775	4.1e-21	9.98e-19
ENSG00000136244	IL6	interleukin 6	24hpi	8.22975	4.5e-21	1.08e-18
ENSG00000197930	ERO1L	ERO1-like (S. cerevisiae)	24hpi	2.19506	4.96e-21	1.16e-18
ENSG00000115363	EVA1A	eva-1 homolog A (C. elegans)	4hpi	5.56393	5.8e-21	1.36e-18
ENSG00000105246	EBI3	Epstein-Barr virus induced 3	4hpi	3.19872	6.24e-21	1.43e-18
ENSG00000146457	WTAP	Wilms tumor 1 associated protein	4hpi	2.4903	6.4e-21	1.45e-18
ENSG00000132669	RIN2	Ras and Rab interactor 2	24hpi	-2.21458	6.85e-21	1.58e-18
ENSG00000100906	NFKBIA	nuclear factor of kappa light polypeptide gene enhancer in B-cells inhibitor, alpha	1hpi	2.88185	8.18e-22	1.73e-18
ENSG00000185745	IFIT1	interferon-induced protein with tetratricopeptide repeats 1	24hpi	3.57883	7.87e-21	1.78e-18
ENSG00000135604	STX11	syntaxin 11	4hpi	2.9298	9.41e-21	2.09e-18
ENSG00000100906	NFKBIA	nuclear factor of kappa light polypeptide gene enhancer in B-cells inhibitor, alpha	24hpi	2.80303	9.7e-21	2.15e-18
ENSG00000166016	ABTB2	ankyrin repeat and BTB (POZ) domain containing 2	24hpi	3.19767	1.05e-20	2.29e-18
ENSG00000080709	KCNN2	potassium channel, calcium activated intermediate/small conductance subfamily N alpha, member 2	4hpi	2.80429	1.43e-20	3.13e-18
ENSG00000170542	SERPINB9	serpin peptidase inhibitor, clade B (ovalbumin), member 9	4hpi	5.34799	1.5e-20	3.21e-18
ENSG00000117394	SLC2A1	solute carrier family 2 (facilitated glucose transporter), member 1	24hpi	2.65704	1.61e-20	3.46e-18
ENSG00000110042	DTX4	deltex 4, E3 ubiquitin ligase	24hpi	2.76048	1.7e-20	3.59e-18
ENSG00000111674	ENO2	enolase 2 (gamma, neuronal)	24hpi	3.23529	1.91e-20	3.96e-18
ENSG00000135919	SERPINE2	serpin peptidase inhibitor, clade E (nexin, plasminogen activator inhibitor type 1), member 2	4hpi	4.0285	1.92e-20	4.05e-18
ENSG00000232810	TNF	tumor necrosis factor	1hpi	5.72387	2.44e-21	4.42e-18
ENSG00000172817	CYP7B1	cytochrome P450, family 7, subfamily B, polypeptide 1	4hpi	4.68205	2.28e-20	4.73e-18
ENSG00000276085	CCL3L3	chemokine (C-C motif) ligand 3-like 3	4hpi	5.70566	2.73e-20	5.57e-18
ENSG00000128917	DLL4	delta-like 4 (Drosophila)	24hpi	4.17609	2.75e-20	5.61e-18
ENSG00000115825	PRKD3	protein kinase D3	4hpi	2.37372	2.87e-20	5.76e-18
ENSG00000134013	LOXL2	lysyl oxidase-like 2	24hpi	4.70305	3.45e-20	6.85e-18
ENSG00000276085	CCL3L3	chemokine (C-C motif) ligand 3-like 3	24hpi	5.69229	3.46e-20	6.85e-18
ENSG00000089351	GRAMD1A	GRAM domain containing 1A	4hpi	2.83303	3.49e-20	6.9e-18
ENSG00000130066	SAT1	spermidine/spermine N1-acetyltransferase 1	4hpi	3.29525	3.64e-20	7.09e-18
ENSG00000102554	KLF5	Kruppel-like factor 5 (intestinal)	4hpi	3.27607	3.98e-20	7.64e-18
ENSG00000104765	BNIP3L	BCL2/adenovirus E1B 19kDa interacting protein 3-like	24hpi	2.53462	4.31e-20	8.4e-18
ENSG00000213949	ITGA1	integrin, alpha 1	24hpi	3.79504	5.05e-20	9.68e-18
ENSG00000110047	EHD1	EH-domain containing 1	4hpi	3.5624	5.71e-20	1.07e-17
ENSG00000123610	TNFAIP6	tumor necrosis factor, alpha-induced protein 6	4hpi	6.50677	5.74e-20	1.07e-17
ENSG00000187210	GCNT1	glucosaminyl (N-acetyl) transferase 1, core 2	24hpi	-3.81093	7.12e-20	1.35e-17
ENSG00000115963	RND3	Rho family GTPase 3	24hpi	2.23246	7.4e-20	1.38e-17
ENSG00000144481	TRPM8	transient receptor potential cation channel, subfamily M, member 8	24hpi	-2.77423	7.79e-20	1.43e-17
ENSG00000129422	MTUS1	microtubule associated tumor suppressor 1	24hpi	-3.77961	8.63e-20	1.56e-17
ENSG00000184371	CSF1	colony stimulating factor 1 (macrophage)	24hpi	2.4196	1.09e-19	1.95e-17
ENSG00000276070	CCL4L1	chemokine (C-C motif) ligand 4-like 1	1hpi	4.90001	1.38e-20	2.19e-17
ENSG00000163734	CXCL3	chemokine (C-X-C motif) ligand 3	4hpi	5.38981	1.34e-19	2.46e-17
ENSG00000184014	DENND5A	DENN/MADD domain containing 5A	4hpi	2.24222	1.38e-19	2.49e-17
ENSG00000131370	SH3BP5	SH3-domain binding protein 5 (BTK-associated)	24hpi	3.31783	1.46e-19	2.57e-17
ENSG00000123610	TNFAIP6	tumor necrosis factor, alpha-induced protein 6	24hpi	6.61652	1.49e-19	2.58e-17
ENSG00000105835	NAMPT	nicotinamide phosphoribosyltransferase	24hpi	3.26992	1.53e-19	2.59e-17
ENSG00000182957	SPATA13	spermatogenesis associated 13	24hpi	3.39461	1.53e-19	2.59e-17
ENSG00000123728	RAP2C	RAP2C, member of RAS oncogene family	4hpi	2.27825	1.49e-19	2.61e-17
ENSG00000184602	SNN	stannin	4hpi	3.3529	1.47e-19	2.61e-17
ENSG00000164400	CSF2	colony stimulating factor 2 (granulocyte-macrophage)	4hpi	7.81922	1.82e-19	3.15e-17
ENSG00000139597	N4BP2L1	NEDD4 binding protein 2-like 1	4hpi	2.80159	1.98e-19	3.39e-17
ENSG00000169116	PARM1	prostate androgen-regulated mucin-like protein 1	4hpi	2.63508	2.37e-19	3.99e-17
ENSG00000181634	TNFSF15	tumor necrosis factor (ligand) superfamily, member 15	24hpi	2.92734	2.52e-19	4.19e-17
ENSG00000003989	SLC7A2	solute carrier family 7 (cationic amino acid transporter, y+ system), member 2	4hpi	3.52263	2.65e-19	4.42e-17
ENSG00000159167	STC1	stanniocalcin 1	24hpi	5.25662	2.7e-19	4.44e-17
ENSG00000010818	HIVEP2	human immunodeficiency virus type I enhancer binding protein 2	4hpi	4.5007	2.76e-19	4.49e-17
ENSG00000115652	UXS1	UDP-glucuronate decarboxylase 1	4hpi	2.18457	2.77e-19	4.49e-17
ENSG00000125266	EFNB2	ephrin-B2	24hpi	3.28606	2.81e-19	4.56e-17
ENSG00000162433	AK4	adenylate kinase 4	24hpi	3.13522	3.1e-19	4.97e-17
ENSG00000003402	CFLAR	CASP8 and FADD-like apoptosis regulator	24hpi	2.41621	3.28e-19	5.12e-17
ENSG00000133019	CHRM3	cholinergic receptor, muscarinic 3	24hpi	-3.21085	3.26e-19	5.12e-17
ENSG00000131378	RFTN1	raftlin, lipid raft linker 1	4hpi	2.3412	4.4e-19	7.04e-17
ENSG00000053918	KCNQ1	potassium channel, voltage gated KQT-like subfamily Q, member 1	24hpi	-3.2832	4.86e-19	7.5e-17
ENSG00000132182	NUP210	nucleoporin 210kDa	24hpi	-2.58001	5.13e-19	7.82e-17
ENSG00000069493	CLEC2D	C-type lectin domain family 2, member D	4hpi	2.29032	4.96e-19	7.85e-17
ENSG00000255398	HCAR3	hydroxycarboxylic acid receptor 3	24hpi	4.59208	8.51e-19	1.28e-16
ENSG00000145632	PLK2	polo-like kinase 2	24hpi	-4.01104	8.94e-19	1.33e-16
ENSG00000170989	S1PR1	sphingosine-1-phosphate receptor 1	24hpi	-6.77614	9.1e-19	1.34e-16
ENSG00000123095	BHLHE41	basic helix-loop-helix family, member e41	24hpi	3.71133	1.1e-18	1.6e-16
ENSG00000110436	SLC1A2	solute carrier family 1 (glial high affinity glutamate transporter), member 2	4hpi	7.00417	1.13e-18	1.77e-16
ENSG00000130368	MAS1	MAS1 proto-oncogene, G protein-coupled receptor	4hpi	4.25969	1.16e-18	1.8e-16
ENSG00000138378	STAT4	signal transducer and activator of transcription 4	4hpi	6.20404	1.22e-18	1.86e-16
ENSG00000173918	C1QTNF1	C1q and tumor necrosis factor related protein 1	24hpi	8.45165	1.37e-18	1.98e-16
ENSG00000138670	RASGEF1B	RasGEF domain family, member 1B	4hpi	2.22447	1.38e-18	2.08e-16
ENSG00000277632	CCL3	chemokine (C-C motif) ligand 3	24hpi	4.85195	1.5e-18	2.13e-16
ENSG00000070961	ATP2B1	ATPase, Ca++ transporting, plasma membrane 1	24hpi	2.62178	1.87e-18	2.63e-16
ENSG00000005884	ITGA3	integrin, alpha 3 (antigen CD49C, alpha 3 subunit of VLA-3 receptor)	24hpi	-2.25475	1.95e-18	2.71e-16
ENSG00000122641	INHBA	inhibin, beta A	4hpi	3.96259	1.84e-18	2.74e-16
ENSG00000020633	RUNX3	runt-related transcription factor 3	24hpi	2.60439	2.02e-18	2.78e-16
ENSG00000169116	PARM1	prostate androgen-regulated mucin-like protein 1	24hpi	2.55335	2.2e-18	2.99e-16
ENSG00000149294	NCAM1	neural cell adhesion molecule 1	24hpi	3.15358	2.29e-18	3.08e-16
ENSG00000184557	SOCS3	suppressor of cytokine signaling 3	24hpi	5.92474	2.31e-18	3.08e-16
ENSG00000138639	ARHGAP24	Rho GTPase activating protein 24	24hpi	4.15866	3.08e-18	4.06e-16
ENSG00000144802	NFKBIZ	nuclear factor of kappa light polypeptide gene enhancer in B-cells inhibitor, zeta	24hpi	3.02759	3.23e-18	4.21e-16
ENSG00000049759	NEDD4L	neural precursor cell expressed, developmentally down-regulated 4-like, E3 ubiquitin protein ligase	24hpi	2.8639	3.6e-18	4.62e-16
ENSG00000073737	DHRS9	dehydrogenase/reductase (SDR family) member 9	24hpi	-3.73276	3.61e-18	4.62e-16
ENSG00000115009	CCL20	chemokine (C-C motif) ligand 20	24hpi	5.52571	4.16e-18	5.21e-16
ENSG00000143507	DUSP10	dual specificity phosphatase 10	24hpi	1.87676	4.13e-18	5.21e-16
ENSG00000168246	UBTD2	ubiquitin domain containing 2	24hpi	2.40319	4.37e-18	5.42e-16
ENSG00000137642	SORL1	sortilin-related receptor, L(DLR class) A repeats containing	24hpi	-2.91064	4.58e-18	5.62e-16
ENSG00000135362	PRR5L	proline rich 5 like	4hpi	-3.27725	3.95e-18	5.81e-16
ENSG00000158470	B4GALT5	UDP-Gal:betaGlcNAc beta 1,4- galactosyltransferase, polypeptide 5	4hpi	2.03899	5.32e-18	7.74e-16
ENSG00000163734	CXCL3	chemokine (C-X-C motif) ligand 3	24hpi	5.02843	6.58e-18	7.93e-16
ENSG00000184349	EFNA5	ephrin-A5	24hpi	4.21748	6.53e-18	7.93e-16
ENSG00000130340	SNX9	sorting nexin 9	24hpi	2.1691	7.1e-18	8.48e-16
ENSG00000136688	IL36G	interleukin 36, gamma	24hpi	9.79143	7.83e-18	9.27e-16
ENSG00000114812	VIPR1	vasoactive intestinal peptide receptor 1	24hpi	-4.51117	7.96e-18	9.32e-16
ENSG00000117298	ECE1	endothelin converting enzyme 1	24hpi	3.42239	8.48e-18	9.85e-16
ENSG00000131459	GFPT2	glutamine-fructose-6-phosphate transaminase 2	24hpi	5.21971	8.62e-18	9.91e-16
ENSG00000182782	HCAR2	hydroxycarboxylic acid receptor 2	24hpi	5.56991	8.88e-18	1.01e-15
ENSG00000152256	PDK1	pyruvate dehydrogenase kinase, isozyme 1	24hpi	2.30442	9.35e-18	1.06e-15
ENSG00000073008	PVR	poliovirus receptor	4hpi	2.0333	7.55e-18	1.09e-15
ENSG00000177272	KCNA3	potassium channel, voltage gated shaker related subfamily A, member 3	4hpi	4.17567	7.81e-18	1.11e-15
ENSG00000145365	TIFA	TRAF-interacting protein with forkhead-associated domain	4hpi	3.11596	9.59e-18	1.35e-15
ENSG00000133805	AMPD3	adenosine monophosphate deaminase 3	4hpi	2.5355	1.39e-17	1.93e-15
ENSG00000135636	DYSF	dysferlin	24hpi	-5.70462	1.85e-17	2.07e-15
ENSG00000101638	ST8SIA5	ST8 alpha-N-acetyl-neuraminide alpha-2,8-sialyltransferase 5	24hpi	-3.0233	2.11e-17	2.34e-15
ENSG00000085117	CD82	CD82 molecule	24hpi	2.41745	2.22e-17	2.44e-15
ENSG00000023445	BIRC3	baculoviral IAP repeat containing 3	4hpi	5.44958	1.86e-17	2.56e-15
ENSG00000160326	SLC2A6	solute carrier family 2 (facilitated glucose transporter), member 6	4hpi	2.56369	2.33e-17	3.18e-15
ENSG00000010818	HIVEP2	human immunodeficiency virus type I enhancer binding protein 2	24hpi	4.17331	2.97e-17	3.24e-15
ENSG00000198719	DLL1	delta-like 1 (Drosophila)	24hpi	3.91986	3.48e-17	3.76e-15
ENSG00000104419	NDRG1	N-myc downstream regulated 1	24hpi	2.76526	3.59e-17	3.82e-15
ENSG00000169247	SH3TC2	SH3 domain and tetratricopeptide repeats 2	24hpi	-3.89609	3.59e-17	3.82e-15
ENSG00000178860	MSC	musculin	24hpi	2.47219	3.67e-17	3.87e-15
ENSG00000080573	COL5A3	collagen, type V, alpha 3	24hpi	3.92577	3.87e-17	4.05e-15
ENSG00000153162	BMP6	bone morphogenetic protein 6	24hpi	3.89193	3.96e-17	4.1e-15
ENSG00000078081	LAMP3	lysosomal-associated membrane protein 3	24hpi	5.28427	4.89e-17	5.03e-15
ENSG00000188613	NANOS1	nanos homolog 1 (Drosophila)	4hpi	3.41245	4.19e-17	5.64e-15
ENSG00000070961	ATP2B1	ATPase, Ca++ transporting, plasma membrane 1	4hpi	2.4986	4.47e-17	5.95e-15
ENSG00000130821	SLC6A8	solute carrier family 6 (neurotransmitter transporter), member 8	24hpi	2.56704	5.98e-17	6.11e-15
ENSG00000184014	DENND5A	DENN/MADD domain containing 5A	24hpi	2.04974	6.2e-17	6.28e-15
ENSG00000141664	ZCCHC2	zinc finger, CCHC domain containing 2	24hpi	2.35997	6.56e-17	6.59e-15
ENSG00000181634	TNFSF15	tumor necrosis factor (ligand) superfamily, member 15	4hpi	2.70254	5.1e-17	6.72e-15
ENSG00000125733	TRIP10	thyroid hormone receptor interactor 10	4hpi	2.40866	5.56e-17	7.25e-15
ENSG00000186340	THBS2	thrombospondin 2	24hpi	-4.63047	9.5e-17	9.47e-15
ENSG00000052795	FNIP2	folliculin interacting protein 2	24hpi	1.97006	9.95e-17	9.84e-15
ENSG00000152484	USP12	ubiquitin specific peptidase 12	24hpi	2.26686	1.03e-16	1.01e-14
ENSG00000168389	MFSD2A	major facilitator superfamily domain containing 2A	4hpi	2.66309	8.42e-17	1.09e-14
ENSG00000184557	SOCS3	suppressor of cytokine signaling 3	4hpi	5.49357	9.61e-17	1.23e-14
ENSG00000096433	ITPR3	inositol 1,4,5-trisphosphate receptor, type 3	24hpi	2.76614	1.44e-16	1.41e-14
ENSG00000188313	PLSCR1	phospholipid scramblase 1	24hpi	2.56733	1.48e-16	1.43e-14
ENSG00000176438	SYNE3	spectrin repeat containing, nuclear envelope family member 3	24hpi	-1.67855	1.56e-16	1.49e-14
ENSG00000189067	LITAF	lipopolysaccharide-induced TNF factor	4hpi	1.73342	1.25e-16	1.58e-14
ENSG00000132510	KDM6B	lysine (K)-specific demethylase 6B	4hpi	3.22157	1.31e-16	1.64e-14
ENSG00000065308	TRAM2	translocation associated membrane protein 2	24hpi	-1.82226	1.9e-16	1.81e-14
ENSG00000102445	KIAA0226L	KIAA0226-like	24hpi	-1.99279	2.14e-16	2.02e-14
ENSG00000153721	CNKSR3	CNKSR family member 3	4hpi	1.89325	1.81e-16	2.25e-14
ENSG00000166881	TMEM194A	transmembrane protein 194A	4hpi	2.17044	1.83e-16	2.25e-14
ENSG00000067798	NAV3	neuron navigator 3	4hpi	2.79349	1.95e-16	2.37e-14
ENSG00000137959	IFI44L	interferon-induced protein 44-like	24hpi	3.62685	2.76e-16	2.59e-14
ENSG00000180758	GPR157	G protein-coupled receptor 157	4hpi	2.82227	2.49e-16	3e-14
ENSG00000137033	IL33	interleukin 33	24hpi	5.28893	3.69e-16	3.44e-14
ENSG00000167703	SLC43A2	solute carrier family 43 (amino acid system L transporter), member 2	4hpi	3.62674	3.1e-16	3.7e-14
ENSG00000108702	CCL1	chemokine (C-C motif) ligand 1	24hpi	5.86894	4.09e-16	3.78e-14
ENSG00000118946	PCDH17	protocadherin 17	24hpi	5.16131	4.14e-16	3.8e-14
ENSG00000138411	HECW2	HECT, C2 and WW domain containing E3 ubiquitin protein ligase 2	24hpi	3.6442	4.67e-16	4.25e-14
ENSG00000101460	MAP1LC3A	microtubule-associated protein 1 light chain 3 alpha	24hpi	2.82213	4.75e-16	4.29e-14
ENSG00000182511	FES	FES proto-oncogene, tyrosine kinase	24hpi	-2.72465	5.12e-16	4.6e-14
ENSG00000039319	ZFYVE16	zinc finger, FYVE domain containing 16	24hpi	2.27422	5.55e-16	4.95e-14
ENSG00000197965	MPZL1	myelin protein zero-like 1	4hpi	2.10504	4.55e-16	5.38e-14
ENSG00000125462	C1orf61	chromosome 1 open reading frame 61	4hpi	6.37933	5.2e-16	6.09e-14
ENSG00000112096	SOD2	superoxide dismutase 2, mitochondrial	1hpi	2.79691	4.36e-17	6.14e-14
ENSG00000168994	PXDC1	PX domain containing 1	4hpi	3.6708	5.34e-16	6.2e-14
ENSG00000166833	NAV2	neuron navigator 2	24hpi	3.74871	7.24e-16	6.41e-14
ENSG00000160325	CACFD1	calcium channel flower domain containing 1	4hpi	-3.38919	5.8e-16	6.67e-14
ENSG00000010327	STAB1	stabilin 1	24hpi	-3.00795	7.68e-16	6.75e-14
ENSG00000110047	EHD1	EH-domain containing 1	24hpi	3.07329	7.9e-16	6.89e-14
ENSG00000136244	IL6	interleukin 6	4hpi	8.35559	6.89e-16	7.86e-14
ENSG00000118503	TNFAIP3	tumor necrosis factor, alpha-induced protein 3	24hpi	2.11558	9.79e-16	8.49e-14
ENSG00000131669	NINJ1	ninjurin 1	4hpi	2.28626	8.16e-16	9.22e-14
ENSG00000119729	RHOQ	ras homolog family member Q	24hpi	2.50657	1.08e-15	9.32e-14
ENSG00000119917	IFIT3	interferon-induced protein with tetratricopeptide repeats 3	24hpi	3.08731	1.1e-15	9.4e-14
ENSG00000105835	NAMPT	nicotinamide phosphoribosyltransferase	4hpi	2.86957	8.57e-16	9.6e-14
ENSG00000167996	FTH1	ferritin, heavy polypeptide 1	24hpi	3.57847	1.26e-15	1.07e-13
ENSG00000153976	HS3ST3A1	heparan sulfate (glucosamine) 3-O-sulfotransferase 3A1	24hpi	3.20288	1.29e-15	1.09e-13
ENSG00000131979	GCH1	GTP cyclohydrolase 1	4hpi	3.73169	1.02e-15	1.13e-13
ENSG00000173918	C1QTNF1	C1q and tumor necrosis factor related protein 1	4hpi	7.01381	1.04e-15	1.14e-13
ENSG00000168398	BDKRB2	bradykinin receptor B2	4hpi	5.2181	1.37e-15	1.49e-13
ENSG00000152229	PSTPIP2	proline-serine-threonine phosphatase interacting protein 2	4hpi	3.49636	1.64e-15	1.78e-13
ENSG00000122694	GLIPR2	GLI pathogenesis-related 2	24hpi	-1.62195	2.12e-15	1.78e-13
ENSG00000169220	RGS14	regulator of G-protein signaling 14	4hpi	-2.28774	1.83e-15	1.96e-13
ENSG00000173846	PLK3	polo-like kinase 3	24hpi	2.06819	2.36e-15	1.97e-13
ENSG00000197632	SERPINB2	serpin peptidase inhibitor, clade B (ovalbumin), member 2	4hpi	4.27368	1.97e-15	2.1e-13
ENSG00000137033	IL33	interleukin 33	4hpi	5.30693	2.12e-15	2.24e-13
ENSG00000213949	ITGA1	integrin, alpha 1	4hpi	3.32299	2.14e-15	2.24e-13
ENSG00000104368	PLAT	plasminogen activator, tissue	4hpi	8.53999	2.48e-15	2.58e-13
ENSG00000103066	PLA2G15	phospholipase A2, group XV	4hpi	-1.73322	2.65e-15	2.72e-13
ENSG00000172724	CCL19	chemokine (C-C motif) ligand 19	4hpi	5.92639	2.67e-15	2.73e-13
ENSG00000166523	CLEC4E	C-type lectin domain family 4, member E	24hpi	9.5413	3.31e-15	2.74e-13
ENSG00000137393	RNF144B	ring finger protein 144B	24hpi	4.61189	3.64e-15	2.99e-13
ENSG00000157870	FAM213B	family with sequence similarity 213, member B	24hpi	2.72254	3.84e-15	3.12e-13
ENSG00000163735	CXCL5	chemokine (C-X-C motif) ligand 5	24hpi	5.99451	3.82e-15	3.12e-13
ENSG00000152894	PTPRK	protein tyrosine phosphatase, receptor type, K	4hpi	2.67192	3.14e-15	3.18e-13
ENSG00000183018	SPNS2	spinster homolog 2 (Drosophila)	4hpi	-2.20257	3.32e-15	3.34e-13
ENSG00000140379	BCL2A1	BCL2-related protein A1	24hpi	2.76331	4.66e-15	3.74e-13
ENSG00000169442	CD52	CD52 molecule	24hpi	-2.53018	4.66e-15	3.74e-13
ENSG00000026508	CD44	CD44 molecule (Indian blood group)	24hpi	2.45932	6.82e-15	5.43e-13
ENSG00000130589	HELZ2	helicase with zinc finger 2, transcriptional coactivator	24hpi	2.59605	7.14e-15	5.65e-13
ENSG00000121281	ADCY7	adenylate cyclase 7	24hpi	-1.86469	7.43e-15	5.83e-13
ENSG00000276600	RAB7B	RAB7B, member RAS oncogene family	24hpi	-1.80445	7.46e-15	5.83e-13
ENSG00000176749	CDK5R1	cyclin-dependent kinase 5, regulatory subunit 1 (p35)	24hpi	-2.33859	7.64e-15	5.93e-13
ENSG00000143882	ATP6V1C2	ATPase, H+ transporting, lysosomal 42kDa, V1 subunit C2	24hpi	-3.78291	7.97e-15	6.15e-13
ENSG00000130066	SAT1	spermidine/spermine N1-acetyltransferase 1	24hpi	2.71194	8.18e-15	6.27e-13
ENSG00000184156	KCNQ3	potassium channel, voltage gated KQT-like subfamily Q, member 3	24hpi	-2.09099	8.68e-15	6.61e-13
ENSG00000173517	PEAK1	pseudopodium-enriched atypical kinase 1	4hpi	2.50675	6.7e-15	6.68e-13
ENSG00000169621	APLF	aprataxin and PNKP like factor	4hpi	2.37541	7.25e-15	7.15e-13
ENSG00000197122	SRC	SRC proto-oncogene, non-receptor tyrosine kinase	4hpi	3.21399	7.29e-15	7.15e-13
ENSG00000050730	TNIP3	TNFAIP3 interacting protein 3	4hpi	4.99084	7.43e-15	7.23e-13
ENSG00000162415	ZSWIM5	zinc finger, SWIM-type containing 5	24hpi	5.12357	1.02e-14	7.74e-13
ENSG00000135363	LMO2	LIM domain only 2 (rhombotin-like 1)	24hpi	-2.26709	1.05e-14	7.92e-13
ENSG00000154146	NRGN	neurogranin (protein kinase C substrate, RC3)	24hpi	-3.09671	1.14e-14	8.55e-13
ENSG00000026652	AGPAT4	1-acylglycerol-3-phosphate O-acyltransferase 4	24hpi	1.86036	1.15e-14	8.57e-13
ENSG00000110042	DTX4	deltex 4, E3 ubiquitin ligase	4hpi	2.2553	9.37e-15	9.05e-13
ENSG00000111732	AICDA	activation-induced cytidine deaminase	24hpi	8.05971	1.29e-14	9.52e-13
ENSG00000156234	CXCL13	chemokine (C-X-C motif) ligand 13	24hpi	4.94612	1.45e-14	1.07e-12
ENSG00000074416	MGLL	monoglyceride lipase	4hpi	2.38447	1.16e-14	1.12e-12
ENSG00000143801	PSEN2	presenilin 2	24hpi	-2.24704	1.63e-14	1.19e-12
ENSG00000134326	CMPK2	cytidine monophosphate (UMP-CMP) kinase 2, mitochondrial	24hpi	2.88115	1.66e-14	1.21e-12
ENSG00000074410	CA12	carbonic anhydrase XII	24hpi	3.03056	1.8e-14	1.3e-12
ENSG00000135111	TBX3	T-box 3	24hpi	3.3308	1.8e-14	1.3e-12
ENSG00000067798	NAV3	neuron navigator 3	24hpi	2.60864	1.84e-14	1.32e-12
ENSG00000109320	NFKB1	nuclear factor of kappa light polypeptide gene enhancer in B-cells 1	24hpi	1.89525	1.88e-14	1.33e-12
ENSG00000153317	ASAP1	ArfGAP with SH3 domain, ankyrin repeat and PH domain 1	24hpi	1.7207	1.93e-14	1.37e-12
ENSG00000121933	ADORA3	adenosine A3 receptor	4hpi	-2.48029	1.46e-14	1.39e-12
ENSG00000103066	PLA2G15	phospholipase A2, group XV	24hpi	-1.67891	2.22e-14	1.56e-12
ENSG00000146674	IGFBP3	insulin-like growth factor binding protein 3	24hpi	3.18822	2.42e-14	1.69e-12
ENSG00000151693	ASAP2	ArfGAP with SH3 domain, ankyrin repeat and PH domain 2	4hpi	1.70882	1.88e-14	1.78e-12
ENSG00000169548	ZNF280A	zinc finger protein 280A	24hpi	-4.15973	2.62e-14	1.82e-12
ENSG00000114270	COL7A1	collagen, type VII, alpha 1	24hpi	2.45441	2.7e-14	1.87e-12
ENSG00000118257	NRP2	neuropilin 2	4hpi	3.14534	2.03e-14	1.89e-12
ENSG00000197183	NOL4L	nucleolar protein 4-like	4hpi	2.01246	2.02e-14	1.89e-12
ENSG00000162896	PIGR	polymeric immunoglobulin receptor	24hpi	-3.07818	2.82e-14	1.94e-12
ENSG00000151012	SLC7A11	solute carrier family 7 (anionic amino acid transporter light chain, xc- system), member 11	24hpi	2.82441	2.94e-14	2.01e-12
ENSG00000133805	AMPD3	adenosine monophosphate deaminase 3	24hpi	2.23069	2.99e-14	2.03e-12
ENSG00000121281	ADCY7	adenylate cyclase 7	4hpi	-1.78161	2.27e-14	2.1e-12
ENSG00000277632	CCL3	chemokine (C-C motif) ligand 3	4hpi	4.04704	2.39e-14	2.19e-12
ENSG00000143333	RGS16	regulator of G-protein signaling 16	4hpi	2.66065	2.47e-14	2.25e-12
ENSG00000153208	MERTK	MER proto-oncogene, tyrosine kinase	4hpi	-2.37817	2.51e-14	2.27e-12
ENSG00000114268	PFKFB4	6-phosphofructo-2-kinase/fructose-2,6-biphosphatase 4	24hpi	1.81637	3.77e-14	2.55e-12
ENSG00000006459	KDM7A	lysine (K)-specific demethylase 7A	24hpi	1.74801	3.84e-14	2.59e-12
ENSG00000101665	SMAD7	SMAD family member 7	24hpi	1.87353	3.93e-14	2.62e-12
ENSG00000197696	NMB	neuromedin B	24hpi	2.52647	3.93e-14	2.62e-12
ENSG00000158517	NCF1	neutrophil cytosolic factor 1	24hpi	4.75672	4.1e-14	2.72e-12
ENSG00000163874	ZC3H12A	zinc finger CCCH-type containing 12A	24hpi	2.95039	4.18e-14	2.76e-12
ENSG00000087589	CASS4	Cas scaffolding protein family member 4	24hpi	-2.30303	4.36e-14	2.86e-12
ENSG00000120129	DUSP1	dual specificity phosphatase 1	1hpi	2.8904	2.33e-15	2.95e-12
ENSG00000073417	PDE8A	phosphodiesterase 8A	4hpi	1.92691	3.52e-14	3.16e-12
ENSG00000170054	SERPINA9	serpin peptidase inhibitor, clade A (alpha-1 antiproteinase, antitrypsin), member 9	24hpi	9.16234	4.95e-14	3.23e-12
ENSG00000184489	PTP4A3	protein tyrosine phosphatase type IVA, member 3	24hpi	-2.37802	5.26e-14	3.42e-12
ENSG00000163661	PTX3	pentraxin 3, long	4hpi	2.69358	3.91e-14	3.48e-12
ENSG00000197442	MAP3K5	mitogen-activated protein kinase kinase kinase 5	4hpi	2.10701	4.13e-14	3.65e-12
ENSG00000152952	PLOD2	procollagen-lysine, 2-oxoglutarate 5-dioxygenase 2	24hpi	4.01296	5.65e-14	3.65e-12
ENSG00000131459	GFPT2	glutamine-fructose-6-phosphate transaminase 2	4hpi	4.25946	4.18e-14	3.67e-12
ENSG00000169855	ROBO1	roundabout, axon guidance receptor, homolog 1 (Drosophila)	4hpi	1.81616	4.31e-14	3.76e-12
ENSG00000086758	HUWE1	HECT, UBA and WWE domain containing 1, E3 ubiquitin protein ligase	4hpi	1.79613	4.5e-14	3.9e-12
ENSG00000154640	BTG3	BTG family, member 3	4hpi	1.90041	4.84e-14	4.17e-12
ENSG00000182050	MGAT4C	MGAT4 family, member C	24hpi	4.98158	6.56e-14	4.21e-12
ENSG00000143537	ADAM15	ADAM metallopeptidase domain 15	24hpi	-1.7224	7.11e-14	4.54e-12
ENSG00000138755	CXCL9	chemokine (C-X-C motif) ligand 9	4hpi	3.85995	5.38e-14	4.6e-12
ENSG00000136696	IL36B	interleukin 36, beta	24hpi	3.99527	8.34e-14	5.3e-12
ENSG00000266094	RASSF5	Ras association (RalGDS/AF-6) domain family member 5	4hpi	1.96515	7.62e-14	6.48e-12
ENSG00000100122	CRYBB1	crystallin, beta B1	24hpi	-2.38891	1.05e-13	6.63e-12
ENSG00000164400	CSF2	colony stimulating factor 2 (granulocyte-macrophage)	24hpi	6.94001	1.1e-13	6.93e-12
ENSG00000006283	CACNA1G	calcium channel, voltage-dependent, T type, alpha 1G subunit	24hpi	3.04658	1.19e-13	7.46e-12
ENSG00000180316	PNPLA1	patatin-like phospholipase domain containing 1	4hpi	2.53408	8.86e-14	7.47e-12
ENSG00000144331	ZNF385B	zinc finger protein 385B	24hpi	-4.00973	1.2e-13	7.49e-12
ENSG00000082397	EPB41L3	erythrocyte membrane protein band 4.1-like 3	4hpi	2.73895	9.26e-14	7.77e-12
ENSG00000070731	ST6GALNAC2	ST6 (alpha-N-acetyl-neuraminyl-2,3-beta-galactosyl-1,3)-N-acetylgalactosaminide alpha-2,6-sialyltransferase 2	24hpi	2.66491	1.29e-13	8.01e-12
ENSG00000137331	IER3	immediate early response 3	1hpi	2.68182	7.15e-15	8.22e-12
ENSG00000172216	CEBPB	CCAAT/enhancer binding protein (C/EBP), beta	24hpi	2.54012	1.35e-13	8.34e-12
ENSG00000004799	PDK4	pyruvate dehydrogenase kinase, isozyme 4	24hpi	-6.36427	1.36e-13	8.35e-12
ENSG00000077585	GPR137B	G protein-coupled receptor 137B	4hpi	1.95128	1.01e-13	8.43e-12
ENSG00000168389	MFSD2A	major facilitator superfamily domain containing 2A	24hpi	2.33494	1.45e-13	8.88e-12
ENSG00000157557	ETS2	v-ets avian erythroblastosis virus E26 oncogene homolog 2	24hpi	1.85461	1.5e-13	9.11e-12
ENSG00000047648	ARHGAP6	Rho GTPase activating protein 6	24hpi	-2.14226	1.52e-13	9.2e-12
ENSG00000118495	PLAGL1	pleiomorphic adenoma gene-like 1	24hpi	1.72506	1.56e-13	9.38e-12
ENSG00000185614	FAM212A	family with sequence similarity 212, member A	24hpi	-3.18872	1.63e-13	9.71e-12
ENSG00000259207	ITGB3	integrin, beta 3 (platelet glycoprotein IIIa, antigen CD61)	24hpi	3.23551	1.62e-13	9.71e-12
ENSG00000128594	LRRC4	leucine rich repeat containing 4	24hpi	-3.38001	1.72e-13	1.02e-11
ENSG00000187210	GCNT1	glucosaminyl (N-acetyl) transferase 1, core 2	4hpi	-2.83345	1.32e-13	1.09e-11
ENSG00000124225	PMEPA1	prostate transmembrane protein, androgen induced 1	24hpi	3.08615	1.97e-13	1.16e-11
ENSG00000170899	GSTA4	glutathione S-transferase alpha 4	24hpi	-2.9356	2.16e-13	1.27e-11
ENSG00000170324	FRMPD2	FERM and PDZ domain containing 2	24hpi	7.9179	2.35e-13	1.37e-11
ENSG00000143514	TP53BP2	tumor protein p53 binding protein 2	4hpi	1.39721	1.67e-13	1.38e-11
ENSG00000178175	ZNF366	zinc finger protein 366	24hpi	-2.37482	2.48e-13	1.44e-11
ENSG00000213626	LBH	limb bud and heart development	24hpi	-2.46952	2.49e-13	1.44e-11
ENSG00000081923	ATP8B1	ATPase, aminophospholipid transporter, class I, type 8B, member 1	24hpi	-2.77175	2.64e-13	1.52e-11
ENSG00000041353	RAB27B	RAB27B, member RAS oncogene family	4hpi	3.60733	1.89e-13	1.54e-11
ENSG00000152503	TRIM36	tripartite motif containing 36	4hpi	2.07187	2.02e-13	1.64e-11
ENSG00000112394	SLC16A10	solute carrier family 16 (aromatic amino acid transporter), member 10	24hpi	4.26338	2.87e-13	1.65e-11
ENSG00000107201	DDX58	DEAD (Asp-Glu-Ala-Asp) box polypeptide 58	24hpi	2.45358	2.9e-13	1.66e-11
ENSG00000132639	SNAP25	synaptosomal-associated protein, 25kDa	24hpi	4.63155	2.95e-13	1.68e-11
ENSG00000137809	ITGA11	integrin, alpha 11	24hpi	-2.54647	3.12e-13	1.77e-11
ENSG00000039560	RAI14	retinoic acid induced 14	24hpi	1.90398	3.18e-13	1.8e-11
ENSG00000135919	SERPINE2	serpin peptidase inhibitor, clade E (nexin, plasminogen activator inhibitor type 1), member 2	24hpi	3.03076	3.25e-13	1.83e-11
ENSG00000179388	EGR3	early growth response 3	24hpi	4.34638	3.28e-13	1.83e-11
ENSG00000117036	ETV3	ets variant 3	4hpi	1.72462	2.32e-13	1.87e-11
ENSG00000056558	TRAF1	TNF receptor-associated factor 1	24hpi	2.80333	3.35e-13	1.87e-11
ENSG00000184937	WT1	Wilms tumor 1	4hpi	1.74454	2.47e-13	1.98e-11
ENSG00000074706	IPCEF1	interaction protein for cytohesin exchange factors 1	24hpi	-2.07028	3.61e-13	2e-11
ENSG00000188559	RALGAPA2	Ral GTPase activating protein, alpha subunit 2 (catalytic)	4hpi	1.84093	2.84e-13	2.26e-11
ENSG00000145901	TNIP1	TNFAIP3 interacting protein 1	24hpi	2.4787	4.09e-13	2.26e-11
ENSG00000136695	IL36RN	interleukin 36 receptor antagonist	24hpi	5.42206	4.2e-13	2.31e-11
ENSG00000175040	CHST2	carbohydrate (N-acetylglucosamine-6-O) sulfotransferase 2	4hpi	2.52231	2.93e-13	2.32e-11
ENSG00000160013	PTGIR	prostaglandin I2 (prostacyclin) receptor (IP)	4hpi	3.22937	3.04e-13	2.39e-11
ENSG00000135916	ITM2C	integral membrane protein 2C	24hpi	-2.28797	4.57e-13	2.5e-11
ENSG00000038945	MSR1	macrophage scavenger receptor 1	24hpi	-2.02952	4.63e-13	2.52e-11
ENSG00000115548	KDM3A	lysine (K)-specific demethylase 3A	24hpi	1.70311	4.91e-13	2.66e-11
ENSG00000119943	PYROXD2	pyridine nucleotide-disulphide oxidoreductase domain 2	24hpi	-3.25663	4.93e-13	2.66e-11
ENSG00000119866	BCL11A	B-cell CLL/lymphoma 11A (zinc finger protein)	24hpi	3.54937	5.28e-13	2.84e-11
ENSG00000182389	CACNB4	calcium channel, voltage-dependent, beta 4 subunit	24hpi	-3.55268	5.34e-13	2.86e-11
ENSG00000178343	SHISA3	shisa family member 3	24hpi	4.12372	5.43e-13	2.9e-11
ENSG00000119514	GALNT12	polypeptide N-acetylgalactosaminyltransferase 12	24hpi	-2.66554	6.38e-13	3.39e-11
ENSG00000171223	JUNB	jun B proto-oncogene	24hpi	1.90206	7.02e-13	3.72e-11
ENSG00000177989	ODF3B	outer dense fiber of sperm tails 3B	24hpi	2.84185	7.11e-13	3.75e-11
ENSG00000055332	EIF2AK2	eukaryotic translation initiation factor 2-alpha kinase 2	24hpi	1.96054	7.43e-13	3.9e-11
ENSG00000072952	MRVI1	murine retrovirus integration site 1 homolog	24hpi	-6.08844	7.48e-13	3.91e-11
ENSG00000077150	NFKB2	nuclear factor of kappa light polypeptide gene enhancer in B-cells 2 (p49/p100)	4hpi	2.66136	5.17e-13	4.04e-11
ENSG00000066697	MSANTD3	Myb/SANT-like DNA-binding domain containing 3	4hpi	1.87939	5.3e-13	4.12e-11
ENSG00000105855	ITGB8	integrin, beta 8	4hpi	3.92702	5.82e-13	4.49e-11
ENSG00000143375	CGN	cingulin	4hpi	5.58712	6.14e-13	4.71e-11
ENSG00000126804	ZBTB1	zinc finger and BTB domain containing 1	24hpi	1.69131	9.1e-13	4.74e-11
ENSG00000136052	SLC41A2	solute carrier family 41 (magnesium transporter), member 2	24hpi	2.3158	9.36e-13	4.86e-11
ENSG00000185215	TNFAIP2	tumor necrosis factor, alpha-induced protein 2	24hpi	2.42697	9.82e-13	5.07e-11
ENSG00000162924	REL	v-rel avian reticuloendotheliosis viral oncogene homolog	24hpi	2.24815	9.98e-13	5.13e-11
ENSG00000181804	SLC9A9	solute carrier family 9, subfamily A (NHE9, cation proton antiporter 9), member 9	24hpi	-1.82934	1.02e-12	5.22e-11
ENSG00000134321	RSAD2	radical S-adenosyl methionine domain containing 2	24hpi	3.02887	1.04e-12	5.3e-11
ENSG00000047662	FAM184B	family with sequence similarity 184, member B	24hpi	-2.91246	1.06e-12	5.36e-11
ENSG00000133561	GIMAP6	GTPase, IMAP family member 6	24hpi	-2.47432	1.1e-12	5.59e-11
ENSG00000153208	MERTK	MER proto-oncogene, tyrosine kinase	24hpi	-2.24133	1.12e-12	5.67e-11
ENSG00000114251	WNT5A	wingless-type MMTV integration site family, member 5A	24hpi	5.31452	1.13e-12	5.69e-11
ENSG00000080546	SESN1	sestrin 1	24hpi	-1.73447	1.14e-12	5.72e-11
ENSG00000005108	THSD7A	thrombospondin, type I, domain containing 7A	24hpi	-2.99062	1.16e-12	5.76e-11
ENSG00000134532	SOX5	SRY (sex determining region Y)-box 5	24hpi	2.09418	1.17e-12	5.81e-11
ENSG00000164663	USP49	ubiquitin specific peptidase 49	4hpi	1.46362	7.83e-13	5.97e-11
ENSG00000108840	HDAC5	histone deacetylase 5	4hpi	-1.5307	7.91e-13	6e-11
ENSG00000116514	RNF19B	ring finger protein 19B	24hpi	2.34462	1.25e-12	6.17e-11
ENSG00000173281	PPP1R3B	protein phosphatase 1, regulatory subunit 3B	24hpi	2.28269	1.25e-12	6.17e-11
ENSG00000100024	UPB1	ureidopropionase, beta	4hpi	3.75671	8.29e-13	6.24e-11
ENSG00000185291	IL3RA	interleukin 3 receptor, alpha (low affinity)	24hpi	2.51749	1.28e-12	6.26e-11
ENSG00000105711	SCN1B	sodium channel, voltage gated, type I beta subunit	4hpi	3.79969	8.39e-13	6.29e-11
ENSG00000122884	P4HA1	prolyl 4-hydroxylase, alpha polypeptide I	24hpi	1.80806	1.3e-12	6.34e-11
ENSG00000132510	KDM6B	lysine (K)-specific demethylase 6B	24hpi	2.70593	1.3e-12	6.34e-11
ENSG00000188677	PARVB	parvin, beta	24hpi	1.89856	1.32e-12	6.38e-11
ENSG00000232810	TNF	tumor necrosis factor	24hpi	3.93564	1.37e-12	6.62e-11
ENSG00000175471	MCTP1	multiple C2 domains, transmembrane 1	24hpi	1.95954	1.41e-12	6.77e-11
ENSG00000142197	DOPEY2	dopey family member 2	4hpi	-1.74283	9.19e-13	6.84e-11
ENSG00000101017	CD40	CD40 molecule, TNF receptor superfamily member 5	4hpi	3.46266	1.01e-12	7.45e-11
ENSG00000165449	SLC16A9	solute carrier family 16, member 9	4hpi	2.9666	1.04e-12	7.68e-11
ENSG00000146072	TNFRSF21	tumor necrosis factor receptor superfamily, member 21	24hpi	-2.01835	1.62e-12	7.79e-11
ENSG00000138764	CCNG2	cyclin G2	24hpi	1.76425	1.67e-12	7.99e-11
ENSG00000175471	MCTP1	multiple C2 domains, transmembrane 1	4hpi	1.90731	1.18e-12	8.65e-11
ENSG00000102794	IRG1	immunoresponsive 1 homolog (mouse)	4hpi	5.61332	1.36e-12	9.88e-11
ENSG00000129151	BBOX1	butyrobetaine (gamma), 2-oxoglutarate dioxygenase (gamma-butyrobetaine hydroxylase) 1	24hpi	-9.22878	2.26e-12	1.07e-10
ENSG00000242247	ARFGAP3	ADP-ribosylation factor GTPase activating protein 3	24hpi	1.75724	2.25e-12	1.07e-10
ENSG00000131203	IDO1	indoleamine 2,3-dioxygenase 1	24hpi	5.33895	2.28e-12	1.08e-10
ENSG00000144749	LRIG1	leucine-rich repeats and immunoglobulin-like domains 1	4hpi	1.54069	1.54e-12	1.11e-10
ENSG00000197321	SVIL	supervillin	4hpi	2.11622	1.54e-12	1.11e-10
ENSG00000167874	TMEM88	transmembrane protein 88	4hpi	4.37267	1.65e-12	1.18e-10
ENSG00000066294	CD84	CD84 molecule	24hpi	-3.31052	2.59e-12	1.22e-10
ENSG00000112149	CD83	CD83 molecule	24hpi	1.78046	2.67e-12	1.25e-10
ENSG00000183018	SPNS2	spinster homolog 2 (Drosophila)	24hpi	-1.96438	2.77e-12	1.29e-10
ENSG00000131242	RAB11FIP4	RAB11 family interacting protein 4 (class II)	4hpi	-2.38718	1.88e-12	1.34e-10
ENSG00000183578	TNFAIP8L3	tumor necrosis factor, alpha-induced protein 8-like 3	4hpi	-2.35607	1.91e-12	1.35e-10
ENSG00000049449	RCN1	reticulocalbin 1, EF-hand calcium binding domain	4hpi	1.91717	1.93e-12	1.36e-10
ENSG00000115825	PRKD3	protein kinase D3	24hpi	1.76141	2.93e-12	1.36e-10
ENSG00000174945	AMZ1	archaelysin family metallopeptidase 1	24hpi	2.84483	2.93e-12	1.36e-10
ENSG00000104635	SLC39A14	solute carrier family 39 (zinc transporter), member 14	24hpi	1.80908	2.97e-12	1.37e-10
ENSG00000163874	ZC3H12A	zinc finger CCCH-type containing 12A	4hpi	2.71833	2.02e-12	1.41e-10
ENSG00000151490	PTPRO	protein tyrosine phosphatase, receptor type, O	4hpi	-1.65914	2.13e-12	1.48e-10
ENSG00000164674	SYTL3	synaptotagmin-like 3	24hpi	2.21296	3.25e-12	1.49e-10
ENSG00000166106	ADAMTS15	ADAM metallopeptidase with thrombospondin type 1 motif, 15	24hpi	-3.50259	3.28e-12	1.5e-10
ENSG00000184060	ADAP2	ArfGAP with dual PH domains 2	24hpi	-1.85504	3.46e-12	1.58e-10
ENSG00000166396	SERPINB7	serpin peptidase inhibitor, clade B (ovalbumin), member 7	4hpi	5.51141	2.39e-12	1.65e-10
ENSG00000102096	PIM2	Pim-2 proto-oncogene, serine/threonine kinase	4hpi	3.08258	2.42e-12	1.67e-10
ENSG00000175463	TBC1D10C	TBC1 domain family, member 10C	24hpi	-3.27425	3.77e-12	1.72e-10
ENSG00000183023	SLC8A1	solute carrier family 8 (sodium/calcium exchanger), member 1	24hpi	-1.96741	3.86e-12	1.75e-10
ENSG00000104951	IL4I1	interleukin 4 induced 1	24hpi	1.76486	3.95e-12	1.79e-10
ENSG00000277443	MARCKS	myristoylated alanine-rich protein kinase C substrate	4hpi	2.80894	2.63e-12	1.8e-10
ENSG00000086062	B4GALT1	UDP-Gal:betaGlcNAc beta 1,4- galactosyltransferase, polypeptide 1	4hpi	2.04316	2.78e-12	1.89e-10
ENSG00000136603	SKIL	SKI-like proto-oncogene	24hpi	1.76818	4.57e-12	2.06e-10
ENSG00000171791	BCL2	B-cell CLL/lymphoma 2	4hpi	1.58797	3.14e-12	2.12e-10
ENSG00000120217	CD274	CD274 molecule	4hpi	3.43452	3.32e-12	2.23e-10
ENSG00000087495	PHACTR3	phosphatase and actin regulator 3	24hpi	-4.34444	5.05e-12	2.27e-10
ENSG00000270379	HEATR9	HEAT repeat containing 9	4hpi	3.64747	3.46e-12	2.32e-10
ENSG00000130830	MPP1	membrane protein, palmitoylated 1, 55kDa	24hpi	-1.48402	5.3e-12	2.36e-10
ENSG00000205086	C2orf91	chromosome 2 open reading frame 91	24hpi	-4.80183	5.27e-12	2.36e-10
ENSG00000165474	GJB2	gap junction protein, beta 2, 26kDa	4hpi	3.08666	3.59e-12	2.39e-10
ENSG00000197632	SERPINB2	serpin peptidase inhibitor, clade B (ovalbumin), member 2	24hpi	3.53268	5.38e-12	2.39e-10
ENSG00000152804	HHEX	hematopoietically expressed homeobox	24hpi	-2.63041	5.55e-12	2.46e-10
ENSG00000176171	BNIP3	BCL2/adenovirus E1B 19kDa interacting protein 3	24hpi	2.92492	5.66e-12	2.5e-10
ENSG00000143153	ATP1B1	ATPase, Na+/K+ transporting, beta 1 polypeptide	24hpi	-2.40795	5.77e-12	2.54e-10
ENSG00000124216	SNAI1	snail family zinc finger 1	24hpi	3.29863	5.9e-12	2.58e-10
ENSG00000237541	HLA-DQA2	major histocompatibility complex, class II, DQ alpha 2	24hpi	6.75691	5.92e-12	2.58e-10
ENSG00000113083	LOX	lysyl oxidase	24hpi	4.07793	5.96e-12	2.59e-10
ENSG00000111266	DUSP16	dual specificity phosphatase 16	4hpi	2.76741	3.98e-12	2.63e-10
ENSG00000085511	MAP3K4	mitogen-activated protein kinase kinase kinase 4	24hpi	1.53854	6.35e-12	2.75e-10
ENSG00000180758	GPR157	G protein-coupled receptor 157	24hpi	2.40848	6.43e-12	2.78e-10
ENSG00000119866	BCL11A	B-cell CLL/lymphoma 11A (zinc finger protein)	4hpi	3.38084	4.26e-12	2.8e-10
ENSG00000172575	RASGRP1	RAS guanyl releasing protein 1 (calcium and DAG-regulated)	4hpi	2.69402	4.27e-12	2.8e-10
ENSG00000121966	CXCR4	chemokine (C-X-C motif) receptor 4	24hpi	2.87333	6.63e-12	2.85e-10
ENSG00000125740	FOSB	FBJ murine osteosarcoma viral oncogene homolog B	24hpi	4.41309	6.76e-12	2.9e-10
ENSG00000138646	HERC5	HECT and RLD domain containing E3 ubiquitin protein ligase 5	24hpi	2.86735	6.88e-12	2.94e-10
ENSG00000121933	ADORA3	adenosine A3 receptor	24hpi	-2.31348	7.22e-12	3.08e-10
ENSG00000172183	ISG20	interferon stimulated exonuclease gene 20kDa	24hpi	2.76361	7.84e-12	3.33e-10
ENSG00000175445	LPL	lipoprotein lipase	24hpi	-2.05321	7.93e-12	3.36e-10
ENSG00000198910	L1CAM	L1 cell adhesion molecule	24hpi	3.23733	8.14e-12	3.44e-10
ENSG00000099139	PCSK5	proprotein convertase subtilisin/kexin type 5	24hpi	2.32384	8.39e-12	3.52e-10
ENSG00000135318	NT5E	5'-nucleotidase, ecto (CD73)	24hpi	2.61273	8.4e-12	3.52e-10
ENSG00000107338	SHB	Src homology 2 domain containing adaptor protein B	24hpi	2.16712	8.57e-12	3.58e-10
ENSG00000170500	LONRF2	LON peptidase N-terminal domain and ring finger 2	24hpi	-4.21285	8.61e-12	3.58e-10
ENSG00000174004	NRROS	negative regulator of reactive oxygen species	24hpi	-1.72698	8.8e-12	3.65e-10
ENSG00000069399	BCL3	B-cell CLL/lymphoma 3	4hpi	2.38469	5.94e-12	3.88e-10
ENSG00000140262	TCF12	transcription factor 12	24hpi	-1.77721	9.47e-12	3.92e-10
ENSG00000160285	LSS	lanosterol synthase (2,3-oxidosqualene-lanosterol cyclase)	24hpi	1.83415	9.66e-12	3.98e-10
ENSG00000125384	PTGER2	prostaglandin E receptor 2 (subtype EP2), 53kDa	24hpi	2.58007	9.99e-12	4.11e-10
ENSG00000143322	ABL2	ABL proto-oncogene 2, non-receptor tyrosine kinase	24hpi	1.79112	1.05e-11	4.3e-10
ENSG00000105711	SCN1B	sodium channel, voltage gated, type I beta subunit	24hpi	4.77771	1.06e-11	4.34e-10
ENSG00000138622	HCN4	hyperpolarization activated cyclic nucleotide gated potassium channel 4	4hpi	6.23245	6.84e-12	4.44e-10
ENSG00000153721	CNKSR3	CNKSR family member 3	24hpi	1.58481	1.12e-11	4.56e-10
ENSG00000137868	STRA6	stimulated by retinoic acid 6	24hpi	3.7598	1.24e-11	5.04e-10
ENSG00000006453	BAIAP2L1	BAI1-associated protein 2-like 1	4hpi	3.47512	7.83e-12	5.05e-10
ENSG00000065320	NTN1	netrin 1	4hpi	3.25991	7.95e-12	5.08e-10
ENSG00000123095	BHLHE41	basic helix-loop-helix family, member e41	4hpi	2.83278	7.95e-12	5.08e-10
ENSG00000134602	STK26	serine/threonine protein kinase 26	24hpi	1.92861	1.28e-11	5.19e-10
ENSG00000162878	PKDCC	protein kinase domain containing, cytoplasmic	4hpi	-2.71658	8.35e-12	5.28e-10
ENSG00000165694	FRMD7	FERM domain containing 7	4hpi	6.12791	8.32e-12	5.28e-10
ENSG00000183508	FAM46C	family with sequence similarity 46, member C	4hpi	-2.40611	8.44e-12	5.32e-10
ENSG00000135114	OASL	2'-5'-oligoadenylate synthetase-like	24hpi	2.68556	1.34e-11	5.38e-10
ENSG00000144655	CSRNP1	cysteine-serine-rich nuclear protein 1	24hpi	1.96293	1.34e-11	5.38e-10
ENSG00000255398	HCAR3	hydroxycarboxylic acid receptor 3	4hpi	3.91975	8.81e-12	5.52e-10
ENSG00000101336	HCK	HCK proto-oncogene, Src family tyrosine kinase	4hpi	2.17993	8.98e-12	5.6e-10
ENSG00000104856	RELB	v-rel avian reticuloendotheliosis viral oncogene homolog B	24hpi	1.5972	1.4e-11	5.62e-10
ENSG00000186088	GSAP	gamma-secretase activating protein	4hpi	2.02123	9.19e-12	5.7e-10
ENSG00000173391	OLR1	oxidized low density lipoprotein (lectin-like) receptor 1	4hpi	3.18227	9.39e-12	5.79e-10
ENSG00000168246	UBTD2	ubiquitin domain containing 2	4hpi	1.83923	9.53e-12	5.85e-10
ENSG00000122691	TWIST1	twist family bHLH transcription factor 1	24hpi	2.34736	1.48e-11	5.89e-10
ENSG00000136826	KLF4	Kruppel-like factor 4 (gut)	4hpi	-2.34101	1.01e-11	6.17e-10
ENSG00000125148	MT2A	metallothionein 2A	4hpi	2.85265	1.07e-11	6.48e-10
ENSG00000165246	NLGN4Y	neuroligin 4, Y-linked	4hpi	2.36424	1.13e-11	6.86e-10
ENSG00000136826	KLF4	Kruppel-like factor 4 (gut)	24hpi	-2.32568	1.74e-11	6.93e-10
ENSG00000131203	IDO1	indoleamine 2,3-dioxygenase 1	4hpi	4.68543	1.2e-11	7.17e-10
ENSG00000183742	MACC1	metastasis associated in colon cancer 1	4hpi	4.07721	1.2e-11	7.17e-10
ENSG00000184588	PDE4B	phosphodiesterase 4B, cAMP-specific	4hpi	5.3829	1.2e-11	7.17e-10
ENSG00000165379	LRFN5	leucine rich repeat and fibronectin type III domain containing 5	4hpi	2.743	1.22e-11	7.25e-10
ENSG00000184226	PCDH9	protocadherin 9	24hpi	3.26115	1.84e-11	7.31e-10
ENSG00000169247	SH3TC2	SH3 domain and tetratricopeptide repeats 2	4hpi	-2.95247	1.36e-11	8.05e-10
ENSG00000116833	NR5A2	nuclear receptor subfamily 5, group A, member 2	24hpi	-2.97062	2.07e-11	8.18e-10
ENSG00000135077	HAVCR2	hepatitis A virus cellular receptor 2	24hpi	-1.65643	2.08e-11	8.18e-10
ENSG00000253831	ETV3L	ets variant 3-like	24hpi	2.33947	2.14e-11	8.43e-10
ENSG00000104635	SLC39A14	solute carrier family 39 (zinc transporter), member 14	4hpi	1.74475	1.5e-11	8.81e-10
ENSG00000141540	TTYH2	tweety family member 2	4hpi	3.37789	1.5e-11	8.81e-10
ENSG00000102554	KLF5	Kruppel-like factor 5 (intestinal)	24hpi	2.34691	2.27e-11	8.9e-10
ENSG00000180871	CXCR2	chemokine (C-X-C motif) receptor 2	24hpi	-4.57672	2.41e-11	9.41e-10
ENSG00000100644	HIF1A	hypoxia inducible factor 1, alpha subunit (basic helix-loop-helix transcription factor)	4hpi	2.23388	1.67e-11	9.75e-10
ENSG00000146674	IGFBP3	insulin-like growth factor binding protein 3	4hpi	2.76156	1.71e-11	9.95e-10
ENSG00000171115	GIMAP8	GTPase, IMAP family member 8	4hpi	2.1299	1.72e-11	9.95e-10
ENSG00000168209	DDIT4	DNA-damage-inducible transcript 4	4hpi	2.57172	1.76e-11	1.01e-09
ENSG00000160013	PTGIR	prostaglandin I2 (prostacyclin) receptor (IP)	24hpi	2.85806	2.61e-11	1.02e-09
ENSG00000157601	MX1	MX dynamin-like GTPase 1	24hpi	2.77725	2.73e-11	1.06e-09
ENSG00000136688	IL36G	interleukin 36, gamma	4hpi	4.65558	1.92e-11	1.1e-09
ENSG00000245848	CEBPA	CCAAT/enhancer binding protein (C/EBP), alpha	24hpi	-2.53013	2.89e-11	1.12e-09
ENSG00000117036	ETV3	ets variant 3	24hpi	1.5596	3.19e-11	1.23e-09
ENSG00000142197	DOPEY2	dopey family member 2	24hpi	-1.64416	3.19e-11	1.23e-09
ENSG00000167772	ANGPTL4	angiopoietin-like 4	24hpi	4.35573	3.26e-11	1.25e-09
ENSG00000168487	BMP1	bone morphogenetic protein 1	24hpi	1.86563	3.29e-11	1.26e-09
ENSG00000149798	CDC42EP2	CDC42 effector protein (Rho GTPase binding) 2	24hpi	3.6535	3.46e-11	1.32e-09
ENSG00000173269	MMRN2	multimerin 2	24hpi	-2.2875	3.46e-11	1.32e-09
ENSG00000115267	IFIH1	interferon induced with helicase C domain 1	24hpi	1.82233	3.52e-11	1.33e-09
ENSG00000145779	TNFAIP8	tumor necrosis factor, alpha-induced protein 8	4hpi	2.54913	2.4e-11	1.37e-09
ENSG00000117643	MAN1C1	mannosidase, alpha, class 1C, member 1	24hpi	-2.45996	3.66e-11	1.38e-09
ENSG00000169403	PTAFR	platelet-activating factor receptor	4hpi	3.12764	2.45e-11	1.39e-09
ENSG00000118308	LRMP	lymphoid-restricted membrane protein	24hpi	-2.41081	3.75e-11	1.41e-09
ENSG00000164056	SPRY1	sprouty homolog 1, antagonist of FGF signaling (Drosophila)	24hpi	3.70876	3.77e-11	1.41e-09
ENSG00000167552	TUBA1A	tubulin, alpha 1a	4hpi	-1.96483	2.54e-11	1.44e-09
ENSG00000074181	NOTCH3	notch 3	24hpi	3.95845	3.87e-11	1.45e-09
ENSG00000151726	ACSL1	acyl-CoA synthetase long-chain family member 1	4hpi	1.83395	2.65e-11	1.49e-09
ENSG00000178860	MSC	musculin	4hpi	1.91136	2.67e-11	1.5e-09
ENSG00000126262	FFAR2	free fatty acid receptor 2	24hpi	-3.04087	4.06e-11	1.52e-09
ENSG00000162894	FAIM3	Fas apoptotic inhibitory molecule 3	24hpi	-3.09151	4.09e-11	1.52e-09
ENSG00000027697	IFNGR1	interferon gamma receptor 1	24hpi	-1.46134	4.12e-11	1.53e-09
ENSG00000181458	TMEM45A	transmembrane protein 45A	24hpi	2.8695	4.35e-11	1.61e-09
ENSG00000137507	LRRC32	leucine rich repeat containing 32	4hpi	6.87399	2.91e-11	1.62e-09
ENSG00000136869	TLR4	toll-like receptor 4	24hpi	-2.5888	4.49e-11	1.66e-09
ENSG00000198963	RORB	RAR-related orphan receptor B	24hpi	2.92066	4.62e-11	1.7e-09
ENSG00000173846	PLK3	polo-like kinase 3	4hpi	1.70114	3.17e-11	1.76e-09
ENSG00000169245	CXCL10	chemokine (C-X-C motif) ligand 10	24hpi	2.52914	4.96e-11	1.82e-09
ENSG00000138386	NAB1	NGFI-A binding protein 1 (EGR1 binding protein 1)	4hpi	1.37884	3.35e-11	1.85e-09
ENSG00000104856	RELB	v-rel avian reticuloendotheliosis viral oncogene homolog B	4hpi	1.54341	3.9e-11	2.13e-09
ENSG00000105849	TWISTNB	TWIST neighbor	4hpi	1.67612	3.9e-11	2.13e-09
ENSG00000136560	TANK	TRAF family member-associated NFKB activator	4hpi	1.59203	3.92e-11	2.13e-09
ENSG00000145555	MYO10	myosin X	4hpi	2.62608	3.92e-11	2.13e-09
ENSG00000064687	ABCA7	ATP-binding cassette, sub-family A (ABC1), member 7	24hpi	-2.01276	6.04e-11	2.21e-09
ENSG00000001617	SEMA3F	sema domain, immunoglobulin domain (Ig), short basic domain, secreted, (semaphorin) 3F	24hpi	2.82043	6.19e-11	2.26e-09
ENSG00000095970	TREM2	triggering receptor expressed on myeloid cells 2	24hpi	-2.29005	6.6e-11	2.4e-09
ENSG00000070882	OSBPL3	oxysterol binding protein-like 3	24hpi	-1.73871	6.63e-11	2.41e-09
ENSG00000109099	PMP22	peripheral myelin protein 22	24hpi	3.07971	6.9e-11	2.49e-09
ENSG00000151500	THYN1	thymocyte nuclear protein 1	24hpi	-2.08492	7.14e-11	2.57e-09
ENSG00000162645	GBP2	guanylate binding protein 2, interferon-inducible	4hpi	3.02036	4.95e-11	2.66e-09
ENSG00000213626	LBH	limb bud and heart development	4hpi	-2.19367	4.92e-11	2.66e-09
ENSG00000108702	CCL1	chemokine (C-C motif) ligand 1	4hpi	4.64761	5.11e-11	2.74e-09
ENSG00000131378	RFTN1	raftlin, lipid raft linker 1	24hpi	1.67246	7.76e-11	2.79e-09
ENSG00000066697	MSANTD3	Myb/SANT-like DNA-binding domain containing 3	24hpi	1.69341	8.01e-11	2.87e-09
ENSG00000168071	CCDC88B	coiled-coil domain containing 88B	24hpi	-2.93836	8.32e-11	2.97e-09
ENSG00000171763	SPATA5L1	spermatogenesis associated 5-like 1	24hpi	1.55008	8.52e-11	3.04e-09
ENSG00000171488	LRRC8C	leucine rich repeat containing 8 family, member C	4hpi	-1.79981	5.83e-11	3.1e-09
ENSG00000181523	SGSH	N-sulfoglucosamine sulfohydrolase	4hpi	-1.55471	5.8e-11	3.1e-09
ENSG00000115607	IL18RAP	interleukin 18 receptor accessory protein	4hpi	5.89663	5.88e-11	3.11e-09
ENSG00000175040	CHST2	carbohydrate (N-acetylglucosamine-6-O) sulfotransferase 2	24hpi	2.24056	8.8e-11	3.12e-09
ENSG00000176974	SHMT1	serine hydroxymethyltransferase 1 (soluble)	24hpi	-2.73139	8.78e-11	3.12e-09
ENSG00000067840	PDZD4	PDZ domain containing 4	24hpi	3.39688	8.89e-11	3.14e-09
ENSG00000104093	DMXL2	Dmx-like 2	4hpi	1.81603	6.05e-11	3.19e-09
ENSG00000067334	DNTTIP2	deoxynucleotidyltransferase, terminal, interacting protein 2	4hpi	1.17312	6.17e-11	3.24e-09
ENSG00000068024	HDAC4	histone deacetylase 4	24hpi	1.38191	9.28e-11	3.27e-09
ENSG00000153162	BMP6	bone morphogenetic protein 6	4hpi	2.89131	6.43e-11	3.36e-09
ENSG00000161905	ALOX15	arachidonate 15-lipoxygenase	24hpi	-4.92178	9.58e-11	3.37e-09
ENSG00000047597	XK	X-linked Kx blood group	24hpi	-2.4789	9.65e-11	3.38e-09
ENSG00000198216	CACNA1E	calcium channel, voltage-dependent, R type, alpha 1E subunit	24hpi	2.36709	9.65e-11	3.38e-09
ENSG00000080573	COL5A3	collagen, type V, alpha 3	4hpi	2.93336	6.62e-11	3.45e-09
ENSG00000145715	RASA1	RAS p21 protein activator (GTPase activating protein) 1	24hpi	-1.78249	1.01e-10	3.52e-09
ENSG00000150938	CRIM1	cysteine rich transmembrane BMP regulator 1 (chordin-like)	24hpi	1.85053	1.04e-10	3.6e-09
ENSG00000003989	SLC7A2	solute carrier family 7 (cationic amino acid transporter, y+ system), member 2	24hpi	2.45936	1.06e-10	3.66e-09
ENSG00000070495	JMJD6	jumonji domain containing 6	24hpi	1.53724	1.08e-10	3.73e-09
ENSG00000151640	DPYSL4	dihydropyrimidinase-like 4	24hpi	4.68016	1.08e-10	3.73e-09
ENSG00000148344	PTGES	prostaglandin E synthase	24hpi	7.61685	1.1e-10	3.78e-09
ENSG00000250588	IQCJ-SCHIP1	IQCJ-SCHIP1 readthrough	24hpi	4.43775	1.15e-10	3.93e-09
ENSG00000136717	BIN1	bridging integrator 1	24hpi	-2.31671	1.19e-10	4.08e-09
ENSG00000049249	TNFRSF9	tumor necrosis factor receptor superfamily, member 9	4hpi	2.34645	7.96e-11	4.13e-09
ENSG00000125089	SH3TC1	SH3 domain and tetratricopeptide repeats 1	4hpi	-1.46248	8.53e-11	4.41e-09
ENSG00000172175	MALT1	MALT1 paracaspase	24hpi	2.25679	1.3e-10	4.42e-09
ENSG00000090339	ICAM1	intercellular adhesion molecule 1	24hpi	1.83064	1.32e-10	4.48e-09
ENSG00000164418	GRIK2	glutamate receptor, ionotropic, kainate 2	24hpi	1.88785	1.35e-10	4.57e-09
ENSG00000156414	TDRD9	tudor domain containing 9	24hpi	5.36565	1.39e-10	4.7e-09
ENSG00000253831	ETV3L	ets variant 3-like	4hpi	2.25032	9.31e-11	4.79e-09
ENSG00000105974	CAV1	caveolin 1, caveolae protein, 22kDa	24hpi	2.21462	1.43e-10	4.84e-09
ENSG00000137869	CYP19A1	cytochrome P450, family 19, subfamily A, polypeptide 1	24hpi	-1.63442	1.45e-10	4.86e-09
ENSG00000115828	QPCT	glutaminyl-peptide cyclotransferase	24hpi	1.93849	1.45e-10	4.87e-09
ENSG00000188290	HES4	hes family bHLH transcription factor 4	24hpi	4.33548	1.5e-10	5.02e-09
ENSG00000089351	GRAMD1A	GRAM domain containing 1A	24hpi	1.90443	1.53e-10	5.12e-09
ENSG00000064201	TSPAN32	tetraspanin 32	24hpi	-2.23649	1.56e-10	5.18e-09
ENSG00000145040	UCN2	urocortin 2	24hpi	2.70103	1.67e-10	5.54e-09
ENSG00000134853	PDGFRA	platelet-derived growth factor receptor, alpha polypeptide	24hpi	2.12507	1.72e-10	5.68e-09
ENSG00000135094	SDS	serine dehydratase	4hpi	-2.42031	1.13e-10	5.79e-09
ENSG00000072682	P4HA2	prolyl 4-hydroxylase, alpha polypeptide II	24hpi	2.05227	1.76e-10	5.81e-09
ENSG00000101916	TLR8	toll-like receptor 8	4hpi	2.88242	1.15e-10	5.85e-09
ENSG00000135547	HEY2	hes-related family bHLH transcription factor with YRPW motif 2	24hpi	-5.07936	1.82e-10	6e-09
ENSG00000143801	PSEN2	presenilin 2	4hpi	-1.849	1.18e-10	6.01e-09
ENSG00000178038	ALS2CL	ALS2 C-terminal like	24hpi	-2.36072	1.87e-10	6.14e-09
ENSG00000069667	RORA	RAR-related orphan receptor A	24hpi	8.5268	1.89e-10	6.2e-09
ENSG00000143067	ZNF697	zinc finger protein 697	24hpi	1.41157	1.98e-10	6.48e-09
ENSG00000078674	PCM1	pericentriolar material 1	24hpi	-2.34052	2.01e-10	6.53e-09
ENSG00000151790	TDO2	tryptophan 2,3-dioxygenase	24hpi	1.82654	2.01e-10	6.53e-09
ENSG00000155659	VSIG4	V-set and immunoglobulin domain containing 4	24hpi	-2.43669	2.02e-10	6.55e-09
ENSG00000026751	SLAMF7	SLAM family member 7	24hpi	2.03743	2.11e-10	6.85e-09
ENSG00000171227	TMEM37	transmembrane protein 37	24hpi	-4.87943	2.19e-10	7.06e-09
ENSG00000083799	CYLD	cylindromatosis (turban tumor syndrome)	4hpi	1.32954	1.41e-10	7.13e-09
ENSG00000176438	SYNE3	spectrin repeat containing, nuclear envelope family member 3	4hpi	-1.24843	1.41e-10	7.13e-09
ENSG00000119729	RHOQ	ras homolog family member Q	4hpi	1.95498	1.46e-10	7.34e-09
ENSG00000198208	RPS6KL1	ribosomal protein S6 kinase-like 1	24hpi	-2.55385	2.29e-10	7.38e-09
ENSG00000105825	TFPI2	tissue factor pathway inhibitor 2	24hpi	4.96438	2.3e-10	7.39e-09
ENSG00000183486	MX2	MX dynamin-like GTPase 2	24hpi	2.2977	2.41e-10	7.72e-09
ENSG00000111732	AICDA	activation-induced cytidine deaminase	4hpi	4.33452	1.57e-10	7.85e-09
ENSG00000116815	CD58	CD58 molecule	4hpi	2.3066	1.59e-10	7.93e-09
ENSG00000138642	HERC6	HECT and RLD domain containing E3 ubiquitin protein ligase family member 6	24hpi	1.78997	2.49e-10	7.96e-09
ENSG00000131979	GCH1	GTP cyclohydrolase 1	24hpi	2.83913	2.53e-10	8.05e-09
ENSG00000073737	DHRS9	dehydrogenase/reductase (SDR family) member 9	4hpi	-2.1571	1.7e-10	8.43e-09
ENSG00000161911	TREML1	triggering receptor expressed on myeloid cells-like 1	24hpi	-2.09097	2.67e-10	8.48e-09
ENSG00000145555	MYO10	myosin X	24hpi	2.50187	2.68e-10	8.49e-09
ENSG00000196083	IL1RAP	interleukin 1 receptor accessory protein	24hpi	1.72042	2.68e-10	8.49e-09
ENSG00000176170	SPHK1	sphingosine kinase 1	24hpi	2.25595	2.7e-10	8.54e-09
ENSG00000166949	SMAD3	SMAD family member 3	24hpi	-1.92371	2.75e-10	8.66e-09
ENSG00000164949	GEM	GTP binding protein overexpressed in skeletal muscle	4hpi	1.80067	1.76e-10	8.69e-09
ENSG00000111331	OAS3	2'-5'-oligoadenylate synthetase 3, 100kDa	24hpi	1.9022	2.77e-10	8.69e-09
ENSG00000157168	NRG1	neuregulin 1	24hpi	3.04409	2.8e-10	8.76e-09
ENSG00000023445	BIRC3	baculoviral IAP repeat containing 3	24hpi	3.73545	2.91e-10	9.08e-09
ENSG00000127084	FGD3	FYVE, RhoGEF and PH domain containing 3	4hpi	-1.43444	1.89e-10	9.32e-09
ENSG00000138735	PDE5A	phosphodiesterase 5A, cGMP-specific	4hpi	3.30206	1.9e-10	9.33e-09
ENSG00000174791	RIN1	Ras and Rab interactor 1	4hpi	-2.07466	1.91e-10	9.34e-09
ENSG00000065320	NTN1	netrin 1	24hpi	3.14648	3e-10	9.35e-09
ENSG00000152894	PTPRK	protein tyrosine phosphatase, receptor type, K	24hpi	2.0974	3.04e-10	9.46e-09
ENSG00000174705	SH3PXD2B	SH3 and PX domains 2B	24hpi	2.41651	3.06e-10	9.5e-09
ENSG00000131323	TRAF3	TNF receptor-associated factor 3	24hpi	1.39251	3.08e-10	9.52e-09
ENSG00000110092	CCND1	cyclin D1	24hpi	1.70074	3.11e-10	9.6e-09
ENSG00000162543	UBXN10	UBX domain protein 10	24hpi	-2.98489	3.23e-10	9.93e-09
ENSG00000121807	CCR2	chemokine (C-C motif) receptor 2	24hpi	-4.75185	3.25e-10	9.98e-09
ENSG00000137491	SLCO2B1	solute carrier organic anion transporter family, member 2B1	4hpi	-1.9826	2.06e-10	1e-08
ENSG00000023909	GCLM	glutamate-cysteine ligase, modifier subunit	24hpi	2.07537	3.32e-10	1.02e-08
ENSG00000198963	RORB	RAR-related orphan receptor B	4hpi	2.41516	2.15e-10	1.04e-08
ENSG00000148926	ADM	adrenomedullin	24hpi	1.84593	3.48e-10	1.06e-08
ENSG00000168884	TNIP2	TNFAIP3 interacting protein 2	24hpi	1.58907	3.48e-10	1.06e-08
ENSG00000162739	SLAMF6	SLAM family member 6	24hpi	-2.64435	3.59e-10	1.09e-08
ENSG00000105655	ISYNA1	inositol-3-phosphate synthase 1	24hpi	2.61167	3.64e-10	1.1e-08
ENSG00000120049	KCNIP2	Kv channel interacting protein 2	24hpi	-4.47188	3.7e-10	1.12e-08
ENSG00000205413	SAMD9	sterile alpha motif domain containing 9	24hpi	1.8724	3.71e-10	1.12e-08
ENSG00000139117	CPNE8	copine VIII	4hpi	1.25245	2.37e-10	1.14e-08
ENSG00000163872	YEATS2	YEATS domain containing 2	24hpi	1.27792	3.79e-10	1.14e-08
ENSG00000164949	GEM	GTP binding protein overexpressed in skeletal muscle	1hpi	1.92226	1.11e-11	1.17e-08
ENSG00000167601	AXL	AXL receptor tyrosine kinase	24hpi	2.15791	3.96e-10	1.19e-08
ENSG00000185507	IRF7	interferon regulatory factor 7	24hpi	1.91454	3.98e-10	1.19e-08
ENSG00000160326	SLC2A6	solute carrier family 2 (facilitated glucose transporter), member 6	24hpi	1.85775	4.01e-10	1.2e-08
ENSG00000145860	RNF145	ring finger protein 145	4hpi	1.38314	2.6e-10	1.25e-08
ENSG00000136560	TANK	TRAF family member-associated NFKB activator	24hpi	1.51046	4.19e-10	1.25e-08
ENSG00000120910	PPP3CC	protein phosphatase 3, catalytic subunit, gamma isozyme	4hpi	1.73863	2.7e-10	1.29e-08
ENSG00000254087	LYN	LYN proto-oncogene, Src family tyrosine kinase	4hpi	1.81775	2.7e-10	1.29e-08
ENSG00000163803	PLB1	phospholipase B1	24hpi	-2.47974	4.37e-10	1.3e-08
ENSG00000170961	HAS2	hyaluronan synthase 2	24hpi	5.86504	4.43e-10	1.31e-08
ENSG00000198108	CHSY3	chondroitin sulfate synthase 3	24hpi	-2.63681	4.42e-10	1.31e-08
ENSG00000146278	PNRC1	proline-rich nuclear receptor coactivator 1	4hpi	2.3324	2.76e-10	1.32e-08
ENSG00000102755	FLT1	fms-related tyrosine kinase 1	24hpi	3.49564	4.54e-10	1.34e-08
ENSG00000116514	RNF19B	ring finger protein 19B	4hpi	2.05074	2.85e-10	1.35e-08
ENSG00000167851	CD300A	CD300a molecule	4hpi	-2.13317	2.96e-10	1.4e-08
ENSG00000137265	IRF4	interferon regulatory factor 4	24hpi	5.30981	4.81e-10	1.41e-08
ENSG00000147454	SLC25A37	solute carrier family 25 (mitochondrial iron transporter), member 37	24hpi	2.06162	4.82e-10	1.41e-08
ENSG00000198829	SUCNR1	succinate receptor 1	24hpi	-3.89246	4.77e-10	1.41e-08
ENSG00000153317	ASAP1	ArfGAP with SH3 domain, ankyrin repeat and PH domain 1	4hpi	1.40182	3.02e-10	1.42e-08
ENSG00000110628	SLC22A18	solute carrier family 22, member 18	4hpi	-1.30886	3.08e-10	1.44e-08
ENSG00000121797	CCRL2	chemokine (C-C motif) receptor-like 2	4hpi	1.78973	3.21e-10	1.5e-08
ENSG00000013619	MAMLD1	mastermind-like domain containing 1	24hpi	2.364	5.34e-10	1.56e-08
ENSG00000137710	RDX	radixin	4hpi	1.60167	3.42e-10	1.59e-08
ENSG00000144485	HES6	hes family bHLH transcription factor 6	4hpi	-2.44754	3.42e-10	1.59e-08
ENSG00000120910	PPP3CC	protein phosphatase 3, catalytic subunit, gamma isozyme	24hpi	1.73472	5.53e-10	1.62e-08
ENSG00000134243	SORT1	sortilin 1	24hpi	-1.92054	5.54e-10	1.62e-08
ENSG00000136161	RCBTB2	regulator of chromosome condensation (RCC1) and BTB (POZ) domain containing protein 2	4hpi	-1.39646	3.64e-10	1.68e-08
ENSG00000171617	ENC1	ectodermal-neural cortex 1 (with BTB domain)	24hpi	-1.97883	5.94e-10	1.73e-08
ENSG00000169047	IRS1	insulin receptor substrate 1	4hpi	2.01538	3.79e-10	1.74e-08
ENSG00000101654	RNMT	RNA (guanine-7-) methyltransferase	24hpi	1.20167	5.98e-10	1.74e-08
ENSG00000133597	ADCK2	aarF domain containing kinase 2	4hpi	-1.37196	3.81e-10	1.75e-08
ENSG00000277443	MARCKS	myristoylated alanine-rich protein kinase C substrate	24hpi	2.4585	6.08e-10	1.76e-08
ENSG00000198682	PAPSS2	3'-phosphoadenosine 5'-phosphosulfate synthase 2	24hpi	1.97249	6.16e-10	1.78e-08
ENSG00000164465	DCBLD1	discoidin, CUB and LCCL domain containing 1	24hpi	1.95728	6.26e-10	1.8e-08
ENSG00000186635	ARAP1	ArfGAP with RhoGAP domain, ankyrin repeat and PH domain 1	24hpi	1.56642	6.23e-10	1.8e-08
ENSG00000073711	PPP2R3A	protein phosphatase 2, regulatory subunit B'', alpha	4hpi	1.60865	4.02e-10	1.83e-08
ENSG00000205189	ZBTB10	zinc finger and BTB domain containing 10	4hpi	2.78693	4.02e-10	1.83e-08
ENSG00000163293	NIPAL1	NIPA-like domain containing 1	24hpi	3.40413	6.53e-10	1.87e-08
ENSG00000184545	DUSP8	dual specificity phosphatase 8	4hpi	3.1222	4.23e-10	1.91e-08
ENSG00000196839	ADA	adenosine deaminase	4hpi	1.62422	4.22e-10	1.91e-08
ENSG00000160584	SIK3	SIK family kinase 3	24hpi	1.3913	6.92e-10	1.98e-08
ENSG00000101336	HCK	HCK proto-oncogene, Src family tyrosine kinase	24hpi	1.94629	7.02e-10	2e-08
ENSG00000104903	LYL1	lymphoblastic leukemia associated hematopoiesis regulator 1	4hpi	-1.77333	4.66e-10	2.1e-08
ENSG00000058668	ATP2B4	ATPase, Ca++ transporting, plasma membrane 4	24hpi	-1.65649	7.71e-10	2.2e-08
ENSG00000171408	PDE7B	phosphodiesterase 7B	24hpi	-2.74211	7.73e-10	2.2e-08
ENSG00000163171	CDC42EP3	CDC42 effector protein (Rho GTPase binding) 3	4hpi	1.10833	4.96e-10	2.23e-08
ENSG00000160325	CACFD1	calcium channel flower domain containing 1	24hpi	-2.04192	7.86e-10	2.23e-08
ENSG00000176490	DIRAS1	DIRAS family, GTP-binding RAS-like 1	4hpi	-1.59469	5.31e-10	2.38e-08
ENSG00000183578	TNFAIP8L3	tumor necrosis factor, alpha-induced protein 8-like 3	24hpi	-2.07324	8.52e-10	2.41e-08
ENSG00000182132	KCNIP1	Kv channel interacting protein 1	24hpi	-5.24162	8.69e-10	2.45e-08
ENSG00000105656	ELL	elongation factor RNA polymerase II	24hpi	1.37753	8.8e-10	2.48e-08
ENSG00000167680	SEMA6B	sema domain, transmembrane domain (TM), and cytoplasmic domain, (semaphorin) 6B	24hpi	3.62166	8.94e-10	2.51e-08
ENSG00000155324	GRAMD3	GRAM domain containing 3	4hpi	1.65072	5.86e-10	2.61e-08
ENSG00000132530	XAF1	XIAP associated factor 1	24hpi	1.56641	9.6e-10	2.69e-08
ENSG00000131669	NINJ1	ninjurin 1	24hpi	1.70614	1.02e-09	2.86e-08
ENSG00000182557	SPNS3	spinster homolog 3 (Drosophila)	24hpi	-3.68789	1.02e-09	2.86e-08
ENSG00000196456	ZNF775	zinc finger protein 775	24hpi	1.58486	1.03e-09	2.88e-08
ENSG00000128567	PODXL	podocalyxin-like	24hpi	-2.77267	1.04e-09	2.9e-08
ENSG00000146070	PLA2G7	phospholipase A2, group VII (platelet-activating factor acetylhydrolase, plasma)	24hpi	2.23139	1.07e-09	2.96e-08
ENSG00000115415	STAT1	signal transducer and activator of transcription 1, 91kDa	24hpi	1.55972	1.09e-09	3.01e-08
ENSG00000137965	IFI44	interferon-induced protein 44	24hpi	2.07795	1.09e-09	3.01e-08
ENSG00000172508	CARNS1	carnosine synthase 1	24hpi	-2.57713	1.09e-09	3.01e-08
ENSG00000008517	IL32	interleukin 32	24hpi	3.20582	1.1e-09	3.04e-08
ENSG00000164949	GEM	GTP binding protein overexpressed in skeletal muscle	24hpi	1.71965	1.11e-09	3.04e-08
ENSG00000196154	S100A4	S100 calcium binding protein A4	24hpi	-2.13062	1.13e-09	3.08e-08
ENSG00000166523	CLEC4E	C-type lectin domain family 4, member E	4hpi	5.74497	6.97e-10	3.1e-08
ENSG00000113615	SEC24A	SEC24 family member A	24hpi	1.92025	1.14e-09	3.12e-08
ENSG00000162643	WDR63	WD repeat domain 63	4hpi	2.99391	7.17e-10	3.17e-08
ENSG00000158966	CACHD1	cache domain containing 1	4hpi	1.69325	7.2e-10	3.18e-08
ENSG00000136193	SCRN1	secernin 1	24hpi	-2.64911	1.17e-09	3.19e-08
ENSG00000179163	FUCA1	fucosidase, alpha-L- 1, tissue	24hpi	-1.84852	1.21e-09	3.3e-08
ENSG00000167378	IRGQ	immunity-related GTPase family, Q	24hpi	1.34056	1.22e-09	3.31e-08
ENSG00000134333	LDHA	lactate dehydrogenase A	24hpi	1.59266	1.23e-09	3.32e-08
ENSG00000125510	OPRL1	opiate receptor-like 1	4hpi	-2.52284	7.81e-10	3.43e-08
ENSG00000168268	NT5DC2	5'-nucleotidase domain containing 2	24hpi	-2.00857	1.35e-09	3.64e-08
ENSG00000136286	MYO1G	myosin IG	24hpi	2.70885	1.37e-09	3.69e-08
ENSG00000121068	TBX2	T-box 2	24hpi	2.8924	1.38e-09	3.72e-08
ENSG00000158161	EYA3	EYA transcriptional coactivator and phosphatase 3	4hpi	1.73148	8.52e-10	3.73e-08
ENSG00000198796	ALPK2	alpha-kinase 2	24hpi	6.68344	1.4e-09	3.76e-08
ENSG00000125726	CD70	CD70 molecule	4hpi	2.25837	8.72e-10	3.79e-08
ENSG00000146072	TNFRSF21	tumor necrosis factor receptor superfamily, member 21	4hpi	-1.69198	8.68e-10	3.79e-08
ENSG00000144959	NCEH1	neutral cholesterol ester hydrolase 1	24hpi	-1.66296	1.43e-09	3.82e-08
ENSG00000122547	EEPD1	endonuclease/exonuclease/phosphatase family domain containing 1	4hpi	-2.03886	8.85e-10	3.84e-08
ENSG00000132639	SNAP25	synaptosomal-associated protein, 25kDa	4hpi	3.38827	9e-10	3.87e-08
ENSG00000174485	DENND4A	DENN/MADD domain containing 4A	4hpi	1.45362	8.96e-10	3.87e-08
ENSG00000125730	C3	complement component 3	24hpi	1.56733	1.45e-09	3.88e-08
ENSG00000110665	C11orf21	chromosome 11 open reading frame 21	4hpi	-1.73423	9.07e-10	3.89e-08
ENSG00000117152	RGS4	regulator of G-protein signaling 4	4hpi	-5.18652	9.34e-10	3.98e-08
ENSG00000160584	SIK3	SIK family kinase 3	4hpi	1.37289	9.37e-10	3.98e-08
ENSG00000183484	GPR132	G protein-coupled receptor 132	4hpi	1.80413	9.33e-10	3.98e-08
ENSG00000122733	KIAA1045	KIAA1045	24hpi	2.87872	1.5e-09	4e-08
ENSG00000170571	EMB	embigin	24hpi	-1.705	1.51e-09	4.03e-08
ENSG00000142961	MOB3C	MOB kinase activator 3C	4hpi	1.60953	9.57e-10	4.05e-08
ENSG00000079739	PGM1	phosphoglucomutase 1	24hpi	1.82357	1.53e-09	4.07e-08
ENSG00000117000	RLF	rearranged L-myc fusion	24hpi	1.44019	1.55e-09	4.1e-08
ENSG00000122707	RECK	reversion-inducing-cysteine-rich protein with kazal motifs	24hpi	-1.38935	1.57e-09	4.17e-08
ENSG00000162729	IGSF8	immunoglobulin superfamily, member 8	24hpi	2.0955	1.58e-09	4.17e-08
ENSG00000153234	NR4A2	nuclear receptor subfamily 4, group A, member 2	24hpi	3.57798	1.59e-09	4.19e-08
ENSG00000138771	SHROOM3	shroom family member 3	24hpi	4.66021	1.66e-09	4.36e-08
ENSG00000271383	NBPF19	neuroblastoma breakpoint family, member 19	4hpi	2.39732	1.04e-09	4.37e-08
ENSG00000143341	HMCN1	hemicentin 1	4hpi	-2.18199	1.05e-09	4.41e-08
ENSG00000161835	GRASP	GRP1 (general receptor for phosphoinositides 1)-associated scaffold protein	24hpi	4.15378	1.74e-09	4.58e-08
ENSG00000120129	DUSP1	dual specificity phosphatase 1	4hpi	2.1768	1.11e-09	4.67e-08
ENSG00000043462	LCP2	lymphocyte cytosolic protein 2 (SH2 domain containing leukocyte protein of 76kDa)	4hpi	1.83336	1.12e-09	4.68e-08
ENSG00000177150	FAM210A	family with sequence similarity 210, member A	24hpi	2.05856	1.81e-09	4.75e-08
ENSG00000145358	DDIT4L	DNA-damage-inducible transcript 4-like	4hpi	-2.20617	1.14e-09	4.76e-08
ENSG00000166407	LMO1	LIM domain only 1 (rhombotin 1)	24hpi	-4.36789	1.83e-09	4.78e-08
ENSG00000151617	EDNRA	endothelin receptor type A	24hpi	-2.51793	1.86e-09	4.87e-08
ENSG00000036672	USP2	ubiquitin specific peptidase 2	4hpi	-1.68906	1.2e-09	4.97e-08
ENSG00000111962	UST	uronyl-2-sulfotransferase	4hpi	1.38997	1.21e-09	5e-08
ENSG00000171914	TLN2	talin 2	24hpi	-1.9867	1.93e-09	5.02e-08
ENSG00000250722	SEPP1	selenoprotein P, plasma, 1	24hpi	-6.97966	1.93e-09	5.02e-08
ENSG00000145365	TIFA	TRAF-interacting protein with forkhead-associated domain	1hpi	2.38629	5.23e-11	5.09e-08
ENSG00000166548	TK2	thymidine kinase 2, mitochondrial	4hpi	-1.40388	1.24e-09	5.11e-08
ENSG00000150630	VEGFC	vascular endothelial growth factor C	24hpi	3.16147	2.03e-09	5.26e-08
ENSG00000164603	C7orf60	chromosome 7 open reading frame 60	24hpi	1.66097	2.03e-09	5.26e-08
ENSG00000100266	PACSIN2	protein kinase C and casein kinase substrate in neurons 2	4hpi	-1.27814	1.3e-09	5.34e-08
ENSG00000145623	OSMR	oncostatin M receptor	24hpi	3.24914	2.07e-09	5.35e-08
ENSG00000137203	TFAP2A	transcription factor AP-2 alpha (activating enhancer binding protein 2 alpha)	24hpi	2.32291	2.14e-09	5.5e-08
ENSG00000178105	DDX10	DEAD (Asp-Glu-Ala-Asp) box polypeptide 10	4hpi	1.44633	1.35e-09	5.53e-08
ENSG00000254087	LYN	LYN proto-oncogene, Src family tyrosine kinase	24hpi	1.71848	2.2e-09	5.66e-08
ENSG00000099985	OSM	oncostatin M	24hpi	3.48348	2.24e-09	5.73e-08
ENSG00000104921	FCER2	Fc fragment of IgE, low affinity II, receptor for (CD23)	24hpi	-3.51391	2.24e-09	5.73e-08
ENSG00000112294	ALDH5A1	aldehyde dehydrogenase 5 family, member A1	24hpi	-2.26925	2.23e-09	5.73e-08
ENSG00000175489	LRRC25	leucine rich repeat containing 25	4hpi	-1.64503	1.41e-09	5.74e-08
ENSG00000151490	PTPRO	protein tyrosine phosphatase, receptor type, O	24hpi	-1.42542	2.26e-09	5.76e-08
ENSG00000137478	FCHSD2	FCH and double SH3 domains 2	4hpi	1.13931	1.44e-09	5.87e-08
ENSG00000169032	MAP2K1	mitogen-activated protein kinase kinase 1	24hpi	1.52048	2.35e-09	5.98e-08
ENSG00000154099	DNAAF1	dynein, axonemal, assembly factor 1	4hpi	5.62192	1.48e-09	6e-08
ENSG00000149798	CDC42EP2	CDC42 effector protein (Rho GTPase binding) 2	4hpi	3.32359	1.51e-09	6.11e-08
ENSG00000013374	NUB1	negative regulator of ubiquitin-like proteins 1	4hpi	1.50995	1.53e-09	6.17e-08
ENSG00000271383	NBPF19	neuroblastoma breakpoint family, member 19	24hpi	2.40857	2.47e-09	6.27e-08
ENSG00000110080	ST3GAL4	ST3 beta-galactoside alpha-2,3-sialyltransferase 4	4hpi	1.96817	1.6e-09	6.44e-08
ENSG00000157557	ETS2	v-ets avian erythroblastosis virus E26 oncogene homolog 2	4hpi	1.47482	1.66e-09	6.63e-08
ENSG00000085514	PILRA	paired immunoglobin-like type 2 receptor alpha	24hpi	2.92904	2.64e-09	6.7e-08
ENSG00000103742	IGDCC4	immunoglobulin superfamily, DCC subclass, member 4	24hpi	2.31012	2.67e-09	6.74e-08
ENSG00000172716	SLFN11	schlafen family member 11	24hpi	-1.28243	2.67e-09	6.74e-08
ENSG00000198019	FCGR1B	Fc fragment of IgG, high affinity Ib, receptor (CD64)	24hpi	-2.51079	2.67e-09	6.74e-08
ENSG00000185950	IRS2	insulin receptor substrate 2	24hpi	1.51102	2.68e-09	6.75e-08
ENSG00000196950	SLC39A10	solute carrier family 39 (zinc transporter), member 10	24hpi	-1.52777	2.7e-09	6.79e-08
ENSG00000145358	DDIT4L	DNA-damage-inducible transcript 4-like	24hpi	-2.15797	2.8e-09	7e-08
ENSG00000025708	TYMP	thymidine phosphorylase	24hpi	2.26999	2.83e-09	7.07e-08
ENSG00000186918	ZNF395	zinc finger protein 395	4hpi	-2.29699	1.82e-09	7.25e-08
ENSG00000157168	NRG1	neuregulin 1	4hpi	2.87702	1.84e-09	7.32e-08
ENSG00000162692	VCAM1	vascular cell adhesion molecule 1	4hpi	3.7166	1.86e-09	7.39e-08
ENSG00000116044	NFE2L2	nuclear factor, erythroid 2-like 2	4hpi	1.92756	1.88e-09	7.42e-08
ENSG00000206190	ATP10A	ATPase, class V, type 10A	4hpi	-1.56451	1.88e-09	7.42e-08
ENSG00000172927	MYEOV	myeloma overexpressed	24hpi	1.59102	2.98e-09	7.43e-08
ENSG00000069493	CLEC2D	C-type lectin domain family 2, member D	24hpi	1.51166	3.16e-09	7.86e-08
ENSG00000170054	SERPINA9	serpin peptidase inhibitor, clade A (alpha-1 antiproteinase, antitrypsin), member 9	4hpi	7.11459	2.01e-09	7.89e-08
ENSG00000110013	SIAE	sialic acid acetylesterase	24hpi	-2.51309	3.2e-09	7.96e-08
ENSG00000115008	IL1A	interleukin 1, alpha	1hpi	3.73652	9e-11	8.14e-08
ENSG00000154721	JAM2	junctional adhesion molecule 2	24hpi	2.14204	3.29e-09	8.17e-08
ENSG00000162543	UBXN10	UBX domain protein 10	4hpi	-2.50837	2.09e-09	8.2e-08
ENSG00000163947	ARHGEF3	Rho guanine nucleotide exchange factor (GEF) 3	24hpi	-1.44938	3.4e-09	8.43e-08
ENSG00000113302	IL12B	interleukin 12B	4hpi	5.95598	2.18e-09	8.52e-08
ENSG00000156313	RPGR	retinitis pigmentosa GTPase regulator	4hpi	1.29738	2.22e-09	8.64e-08
ENSG00000010319	SEMA3G	sema domain, immunoglobulin domain (Ig), short basic domain, secreted, (semaphorin) 3G	24hpi	-3.49929	3.58e-09	8.84e-08
ENSG00000150907	FOXO1	forkhead box O1	24hpi	-1.79282	3.57e-09	8.84e-08
ENSG00000138496	PARP9	poly (ADP-ribose) polymerase family, member 9	24hpi	1.69845	3.61e-09	8.88e-08
ENSG00000116774	OLFML3	olfactomedin-like 3	24hpi	-2.59276	3.62e-09	8.89e-08
ENSG00000118257	NRP2	neuropilin 2	24hpi	2.35829	3.72e-09	9.11e-08
ENSG00000165195	PIGA	phosphatidylinositol glycan anchor biosynthesis, class A	24hpi	1.57822	3.73e-09	9.14e-08
ENSG00000197965	MPZL1	myelin protein zero-like 1	24hpi	1.47869	3.82e-09	9.33e-08
ENSG00000174370	C11orf45	chromosome 11 open reading frame 45	24hpi	-1.538	3.94e-09	9.62e-08
ENSG00000124216	SNAI1	snail family zinc finger 1	4hpi	2.80858	2.6e-09	1.01e-07
ENSG00000181481	RNF135	ring finger protein 135	4hpi	-1.2126	2.61e-09	1.01e-07
ENSG00000271503	CCL5	chemokine (C-C motif) ligand 5	4hpi	1.80235	2.61e-09	1.01e-07
ENSG00000112972	HMGCS1	3-hydroxy-3-methylglutaryl-CoA synthase 1 (soluble)	24hpi	1.61077	4.18e-09	1.02e-07
ENSG00000065923	SLC9A7	solute carrier family 9, subfamily A (NHE7, cation proton antiporter 7), member 7	24hpi	-1.46909	4.23e-09	1.03e-07
ENSG00000198417	MT1F	metallothionein 1F	24hpi	2.59576	4.29e-09	1.04e-07
ENSG00000129521	EGLN3	egl-9 family hypoxia-inducible factor 3	24hpi	3.18057	4.33e-09	1.05e-07
ENSG00000174370	C11orf45	chromosome 11 open reading frame 45	4hpi	-1.45746	2.76e-09	1.06e-07
ENSG00000275395	FCGBP	Fc fragment of IgG binding protein	24hpi	-4.44423	4.42e-09	1.07e-07
ENSG00000166927	MS4A7	membrane-spanning 4-domains, subfamily A, member 7	4hpi	1.54324	2.87e-09	1.1e-07
ENSG00000089041	P2RX7	purinergic receptor P2X, ligand gated ion channel, 7	4hpi	2.73691	2.92e-09	1.11e-07
ENSG00000056972	TRAF3IP2	TRAF3 interacting protein 2	24hpi	1.53909	4.6e-09	1.11e-07
ENSG00000185811	IKZF1	IKAROS family zinc finger 1 (Ikaros)	4hpi	1.36022	2.95e-09	1.12e-07
ENSG00000100077	ADRBK2	adrenergic, beta, receptor kinase 2	4hpi	1.7654	3.08e-09	1.17e-07
ENSG00000134107	BHLHE40	basic helix-loop-helix family, member e40	4hpi	1.5499	3.08e-09	1.17e-07
ENSG00000275342	SGK223	Tyrosine-protein kinase SgK223	4hpi	-1.51128	3.13e-09	1.18e-07
ENSG00000125384	PTGER2	prostaglandin E receptor 2 (subtype EP2), 53kDa	4hpi	2.02377	3.2e-09	1.2e-07
ENSG00000185947	ZNF267	zinc finger protein 267	4hpi	1.25619	3.23e-09	1.21e-07
ENSG00000159128	IFNGR2	interferon gamma receptor 2 (interferon gamma transducer 1)	24hpi	1.17686	5.02e-09	1.21e-07
ENSG00000115896	PLCL1	phospholipase C-like 1	4hpi	2.47095	3.27e-09	1.23e-07
ENSG00000104998	IL27RA	interleukin 27 receptor, alpha	24hpi	-1.29861	5.13e-09	1.23e-07
ENSG00000173083	HPSE	heparanase	24hpi	-1.6559	5.14e-09	1.23e-07
ENSG00000100600	LGMN	legumain	24hpi	3.07915	5.3e-09	1.27e-07
ENSG00000163734	CXCL3	chemokine (C-X-C motif) ligand 3	1hpi	3.48632	1.53e-10	1.29e-07
ENSG00000162383	SLC1A7	solute carrier family 1 (glutamate transporter), member 7	24hpi	-3.51298	5.42e-09	1.3e-07
ENSG00000180628	PCGF5	polycomb group ring finger 5	24hpi	2.04171	5.44e-09	1.3e-07
ENSG00000075223	SEMA3C	sema domain, immunoglobulin domain (Ig), short basic domain, secreted, (semaphorin) 3C	4hpi	2.47141	3.53e-09	1.32e-07
ENSG00000174684	B4GAT1	beta-1,4-glucuronyltransferase 1	4hpi	-1.72759	3.54e-09	1.32e-07
ENSG00000082458	DLG3	discs, large homolog 3 (Drosophila)	24hpi	-3.53985	5.57e-09	1.33e-07
ENSG00000169436	COL22A1	collagen, type XXII, alpha 1	4hpi	-1.42209	3.7e-09	1.37e-07
ENSG00000107249	GLIS3	GLIS family zinc finger 3	24hpi	1.73155	5.8e-09	1.38e-07
ENSG00000141526	SLC16A3	solute carrier family 16 (monocarboxylate transporter), member 3	24hpi	1.43182	5.99e-09	1.42e-07
ENSG00000125629	INSIG2	insulin induced gene 2	24hpi	2.08859	6.31e-09	1.49e-07
ENSG00000186567	CEACAM19	carcinoembryonic antigen-related cell adhesion molecule 19	4hpi	1.80928	4.07e-09	1.51e-07
ENSG00000124496	TRERF1	transcriptional regulating factor 1	4hpi	-1.3507	4.17e-09	1.54e-07
ENSG00000116667	C1orf21	chromosome 1 open reading frame 21	24hpi	1.37276	6.63e-09	1.57e-07
ENSG00000091409	ITGA6	integrin, alpha 6	4hpi	1.78336	4.35e-09	1.6e-07
ENSG00000198517	MAFK	v-maf avian musculoaponeurotic fibrosarcoma oncogene homolog K	24hpi	1.33824	6.83e-09	1.61e-07
ENSG00000167191	GPRC5B	G protein-coupled receptor, class C, group 5, member B	4hpi	3.32458	4.43e-09	1.62e-07
ENSG00000168329	CX3CR1	chemokine (C-X3-C motif) receptor 1	24hpi	-2.39044	6.96e-09	1.63e-07
ENSG00000173227	SYT12	synaptotagmin XII	24hpi	2.25845	6.93e-09	1.63e-07
ENSG00000198794	SCAMP5	secretory carrier membrane protein 5	24hpi	-2.93461	7.03e-09	1.65e-07
ENSG00000158717	RNF166	ring finger protein 166	4hpi	-1.20159	4.54e-09	1.66e-07
ENSG00000099849	RASSF7	Ras association (RalGDS/AF-6) domain family (N-terminal) member 7	4hpi	-2.00119	4.67e-09	1.7e-07
ENSG00000204580	DDR1	discoidin domain receptor tyrosine kinase 1	24hpi	3.04662	7.29e-09	1.71e-07
ENSG00000100427	MLC1	megalencephalic leukoencephalopathy with subcortical cysts 1	24hpi	-2.01252	7.41e-09	1.73e-07
ENSG00000130475	FCHO1	FCH domain only 1	24hpi	-1.78091	7.59e-09	1.76e-07
ENSG00000187325	TAF9B	TAF9B RNA polymerase II, TATA box binding protein (TBP)-associated factor, 31kDa	24hpi	-2.48937	7.55e-09	1.76e-07
ENSG00000113448	PDE4D	phosphodiesterase 4D, cAMP-specific	24hpi	2.03193	7.91e-09	1.84e-07
ENSG00000166582	CENPV	centromere protein V	24hpi	-2.3993	7.98e-09	1.85e-07
ENSG00000141540	TTYH2	tweety family member 2	24hpi	2.89324	8.15e-09	1.89e-07
ENSG00000178537	SLC25A20	solute carrier family 25 (carnitine/acylcarnitine translocase), member 20	24hpi	-2.12996	8.61e-09	1.99e-07
ENSG00000166128	RAB8B	RAB8B, member RAS oncogene family	24hpi	1.4623	8.8e-09	2.03e-07
ENSG00000175866	BAIAP2	BAI1-associated protein 2	4hpi	-1.44019	5.6e-09	2.04e-07
ENSG00000140848	CPNE2	copine II	24hpi	-1.71889	8.87e-09	2.04e-07
ENSG00000091073	DTX2	deltex 2, E3 ubiquitin ligase	24hpi	1.52461	9.08e-09	2.09e-07
ENSG00000169499	PLEKHA2	pleckstrin homology domain containing, family A (phosphoinositide binding specific) member 2	4hpi	-1.54382	5.8e-09	2.1e-07
ENSG00000122547	EEPD1	endonuclease/exonuclease/phosphatase family domain containing 1	24hpi	-1.93918	9.39e-09	2.15e-07
ENSG00000145390	USP53	ubiquitin specific peptidase 53	24hpi	1.80234	9.41e-09	2.15e-07
ENSG00000196547	MAN2A2	mannosidase, alpha, class 2A, member 2	24hpi	-1.28975	9.59e-09	2.19e-07
ENSG00000187193	MT1X	metallothionein 1X	24hpi	2.95763	9.66e-09	2.2e-07
ENSG00000087510	TFAP2C	transcription factor AP-2 gamma (activating enhancer binding protein 2 gamma)	24hpi	2.4166	1.01e-08	2.29e-07
ENSG00000126262	FFAR2	free fatty acid receptor 2	4hpi	-2.6735	6.37e-09	2.3e-07
ENSG00000090530	P3H2	prolyl 3-hydroxylase 2	24hpi	3.3344	1.02e-08	2.32e-07
ENSG00000120262	CCDC170	coiled-coil domain containing 170	24hpi	-2.54586	1.02e-08	2.32e-07
ENSG00000163050	ADCK3	aarF domain containing kinase 3	24hpi	-1.77352	1.02e-08	2.32e-07
ENSG00000170379	TCAF2	TRPM8 channel-associated factor 2	24hpi	2.38721	1.03e-08	2.33e-07
ENSG00000064932	SBNO2	strawberry notch homolog 2 (Drosophila)	24hpi	1.42611	1.11e-08	2.49e-07
ENSG00000101493	ZNF516	zinc finger protein 516	4hpi	-1.167	7.07e-09	2.55e-07
ENSG00000159307	SCUBE1	signal peptide, CUB domain, EGF-like 1	24hpi	-2.58696	1.14e-08	2.55e-07
ENSG00000196405	EVL	Enah/Vasp-like	24hpi	-1.28362	1.14e-08	2.55e-07
ENSG00000152778	IFIT5	interferon-induced protein with tetratricopeptide repeats 5	24hpi	1.88571	1.17e-08	2.63e-07
ENSG00000150967	ABCB9	ATP-binding cassette, sub-family B (MDR/TAP), member 9	4hpi	-1.81365	7.34e-09	2.64e-07
ENSG00000143153	ATP1B1	ATPase, Na+/K+ transporting, beta 1 polypeptide	4hpi	1.8293	7.49e-09	2.68e-07
ENSG00000132170	PPARG	peroxisome proliferator-activated receptor gamma	24hpi	-1.78467	1.23e-08	2.75e-07
ENSG00000118985	ELL2	elongation factor, RNA polymerase II, 2	24hpi	1.54017	1.24e-08	2.78e-07
ENSG00000119698	PPP4R4	protein phosphatase 4, regulatory subunit 4	4hpi	3.53611	7.87e-09	2.81e-07
ENSG00000129422	MTUS1	microtubule associated tumor suppressor 1	4hpi	-2.18109	7.9e-09	2.82e-07
ENSG00000105419	MEIS3	Meis homeobox 3	24hpi	3.00875	1.26e-08	2.82e-07
ENSG00000073849	ST6GAL1	ST6 beta-galactosamide alpha-2,6-sialyltranferase 1	24hpi	-1.41873	1.28e-08	2.86e-07
ENSG00000146457	WTAP	Wilms tumor 1 associated protein	24hpi	1.46919	1.3e-08	2.9e-07
ENSG00000168734	PKIG	protein kinase (cAMP-dependent, catalytic) inhibitor gamma	24hpi	2.35481	1.3e-08	2.9e-07
ENSG00000180549	FUT7	fucosyltransferase 7 (alpha (1,3) fucosyltransferase)	24hpi	-1.99928	1.32e-08	2.92e-07
ENSG00000160223	ICOSLG	inducible T-cell co-stimulator ligand	24hpi	2.03145	1.33e-08	2.95e-07
ENSG00000069399	BCL3	B-cell CLL/lymphoma 3	24hpi	1.95125	1.35e-08	2.97e-07
ENSG00000143799	PARP1	poly (ADP-ribose) polymerase 1	24hpi	-1.4085	1.35e-08	2.97e-07
ENSG00000108179	PPIF	peptidylprolyl isomerase F	24hpi	1.92005	1.36e-08	2.98e-07
ENSG00000163644	PPM1K	protein phosphatase, Mg2+/Mn2+ dependent, 1K	24hpi	1.76179	1.36e-08	2.98e-07
ENSG00000168209	DDIT4	DNA-damage-inducible transcript 4	24hpi	2.0958	1.36e-08	2.99e-07
ENSG00000139410	SDSL	serine dehydratase-like	4hpi	-1.71579	8.54e-09	3.04e-07
ENSG00000163590	PPM1L	protein phosphatase, Mg2+/Mn2+ dependent, 1L	24hpi	-1.43593	1.39e-08	3.05e-07
ENSG00000058091	CDK14	cyclin-dependent kinase 14	24hpi	1.32581	1.4e-08	3.06e-07
ENSG00000152932	RAB3C	RAB3C, member RAS oncogene family	4hpi	3.2855	8.65e-09	3.07e-07
ENSG00000112715	VEGFA	vascular endothelial growth factor A	24hpi	2.55267	1.41e-08	3.08e-07
ENSG00000149418	ST14	suppression of tumorigenicity 14 (colon carcinoma)	4hpi	-1.26114	8.75e-09	3.09e-07
ENSG00000113719	ERGIC1	endoplasmic reticulum-golgi intermediate compartment (ERGIC) 1	24hpi	1.25041	1.42e-08	3.1e-07
ENSG00000104903	LYL1	lymphoblastic leukemia associated hematopoiesis regulator 1	24hpi	-1.62212	1.43e-08	3.12e-07
ENSG00000181481	RNF135	ring finger protein 135	24hpi	-1.20015	1.46e-08	3.18e-07
ENSG00000115652	UXS1	UDP-glucuronate decarboxylase 1	24hpi	1.35307	1.47e-08	3.19e-07
ENSG00000153012	LGI2	leucine-rich repeat LGI family, member 2	24hpi	-2.80939	1.49e-08	3.23e-07
ENSG00000124839	RAB17	RAB17, member RAS oncogene family	24hpi	1.88415	1.52e-08	3.28e-07
ENSG00000035862	TIMP2	TIMP metallopeptidase inhibitor 2	24hpi	-1.15348	1.57e-08	3.38e-07
ENSG00000039319	ZFYVE16	zinc finger, FYVE domain containing 16	4hpi	1.56967	9.61e-09	3.39e-07
ENSG00000134470	IL15RA	interleukin 15 receptor, alpha	4hpi	2.58247	9.7e-09	3.41e-07
ENSG00000164849	GPR146	G protein-coupled receptor 146	24hpi	2.62737	1.59e-08	3.42e-07
ENSG00000028277	POU2F2	POU class 2 homeobox 2	4hpi	2.15604	9.79e-09	3.43e-07
ENSG00000138131	LOXL4	lysyl oxidase-like 4	4hpi	-2.32196	9.86e-09	3.43e-07
ENSG00000175697	GPR156	G protein-coupled receptor 156	4hpi	1.78687	9.82e-09	3.43e-07
ENSG00000176915	ANKLE2	ankyrin repeat and LEM domain containing 2	4hpi	1.18696	9.81e-09	3.43e-07
ENSG00000161791	FMNL3	formin-like 3	24hpi	1.49133	1.6e-08	3.44e-07
ENSG00000116574	RHOU	ras homolog family member U	4hpi	1.22589	9.94e-09	3.45e-07
ENSG00000166833	NAV2	neuron navigator 2	4hpi	2.16517	9.99e-09	3.45e-07
ENSG00000131759	RARA	retinoic acid receptor, alpha	24hpi	1.80138	1.62e-08	3.48e-07
ENSG00000159212	CLIC6	chloride intracellular channel 6	4hpi	1.8948	1.01e-08	3.5e-07
ENSG00000169313	P2RY12	purinergic receptor P2Y, G-protein coupled, 12	24hpi	-7.08519	1.65e-08	3.54e-07
ENSG00000048028	USP28	ubiquitin specific peptidase 28	24hpi	1.43942	1.66e-08	3.55e-07
ENSG00000174145	NWD2	NACHT and WD repeat domain containing 2	24hpi	4.93268	1.66e-08	3.55e-07
ENSG00000121691	CAT	catalase	24hpi	-1.63165	1.68e-08	3.58e-07
ENSG00000154783	FGD5	FYVE, RhoGEF and PH domain containing 5	4hpi	-2.94226	1.06e-08	3.63e-07
ENSG00000157554	ERG	v-ets avian erythroblastosis virus E26 oncogene homolog	4hpi	2.39055	1.06e-08	3.64e-07
ENSG00000166428	PLD4	phospholipase D family, member 4	24hpi	-1.75278	1.73e-08	3.67e-07
ENSG00000105855	ITGB8	integrin, beta 8	24hpi	2.99763	1.76e-08	3.74e-07
ENSG00000184221	OLIG1	oligodendrocyte transcription factor 1	24hpi	2.56931	1.78e-08	3.78e-07
ENSG00000158234	FAIM	Fas apoptotic inhibitory molecule	24hpi	1.79173	1.8e-08	3.82e-07
ENSG00000123094	RASSF8	Ras association (RalGDS/AF-6) domain family (N-terminal) member 8	24hpi	1.70552	1.82e-08	3.85e-07
ENSG00000225697	SLC26A6	solute carrier family 26 (anion exchanger), member 6	24hpi	1.48064	1.83e-08	3.85e-07
ENSG00000115525	ST3GAL5	ST3 beta-galactoside alpha-2,3-sialyltransferase 5	24hpi	-1.31075	1.84e-08	3.87e-07
ENSG00000117091	CD48	CD48 molecule	24hpi	4.75039	1.85e-08	3.89e-07
ENSG00000167695	FAM57A	family with sequence similarity 57, member A	24hpi	2.3664	1.85e-08	3.89e-07
ENSG00000013619	MAMLD1	mastermind-like domain containing 1	4hpi	2.1181	1.14e-08	3.91e-07
ENSG00000008083	JARID2	jumonji, AT rich interactive domain 2	24hpi	1.23611	1.89e-08	3.94e-07
ENSG00000110218	PANX1	pannexin 1	24hpi	1.62923	1.88e-08	3.94e-07
ENSG00000152503	TRIM36	tripartite motif containing 36	24hpi	1.62058	1.89e-08	3.94e-07
ENSG00000106546	AHR	aryl hydrocarbon receptor	24hpi	1.81752	1.92e-08	4e-07
ENSG00000110330	BIRC2	baculoviral IAP repeat containing 2	4hpi	1.20765	1.18e-08	4.02e-07
ENSG00000170365	SMAD1	SMAD family member 1	4hpi	2.71383	1.18e-08	4.02e-07
ENSG00000137509	PRCP	prolylcarboxypeptidase (angiotensinase C)	24hpi	-1.40936	1.95e-08	4.05e-07
ENSG00000150995	ITPR1	inositol 1,4,5-trisphosphate receptor, type 1	24hpi	1.40422	1.96e-08	4.06e-07
ENSG00000122025	FLT3	fms-related tyrosine kinase 3	24hpi	-3.34767	1.98e-08	4.12e-07
ENSG00000127561	SYNGR3	synaptogyrin 3	4hpi	2.99146	1.22e-08	4.15e-07
ENSG00000162878	PKDCC	protein kinase domain containing, cytoplasmic	24hpi	-2.20342	2.05e-08	4.24e-07
ENSG00000111335	OAS2	2'-5'-oligoadenylate synthetase 2, 69/71kDa	24hpi	1.73502	2.07e-08	4.28e-07
ENSG00000188613	NANOS1	nanos homolog 1 (Drosophila)	24hpi	2.35092	2.07e-08	4.28e-07
ENSG00000130164	LDLR	low density lipoprotein receptor	24hpi	1.99862	2.09e-08	4.31e-07
ENSG00000168672	FAM84B	family with sequence similarity 84, member B	24hpi	-2.84811	2.15e-08	4.42e-07
ENSG00000173193	PARP14	poly (ADP-ribose) polymerase family, member 14	24hpi	1.51427	2.15e-08	4.42e-07
ENSG00000198842	DUSP27	dual specificity phosphatase 27 (putative)	24hpi	-6.18725	2.18e-08	4.46e-07
ENSG00000162413	KLHL21	kelch-like family member 21	24hpi	1.58113	2.21e-08	4.53e-07
ENSG00000110665	C11orf21	chromosome 11 open reading frame 21	24hpi	-1.57018	2.24e-08	4.58e-07
ENSG00000169071	ROR2	receptor tyrosine kinase-like orphan receptor 2	24hpi	2.55892	2.27e-08	4.63e-07
ENSG00000140563	MCTP2	multiple C2 domains, transmembrane 2	24hpi	4.5119	2.32e-08	4.72e-07
ENSG00000143603	KCNN3	potassium channel, calcium activated intermediate/small conductance subfamily N alpha, member 3	24hpi	6.00688	2.33e-08	4.73e-07
ENSG00000145824	CXCL14	chemokine (C-X-C motif) ligand 14	24hpi	3.80379	2.33e-08	4.73e-07
ENSG00000136161	RCBTB2	regulator of chromosome condensation (RCC1) and BTB (POZ) domain containing protein 2	24hpi	-1.27382	2.37e-08	4.82e-07
ENSG00000198598	MMP17	matrix metallopeptidase 17 (membrane-inserted)	4hpi	-1.37281	1.43e-08	4.84e-07
ENSG00000113648	H2AFY	H2A histone family, member Y	24hpi	1.10529	2.4e-08	4.85e-07
ENSG00000102879	CORO1A	coronin, actin binding protein, 1A	4hpi	-1.2443	1.47e-08	4.95e-07
ENSG00000146376	ARHGAP18	Rho GTPase activating protein 18	4hpi	-1.16285	1.48e-08	4.98e-07
ENSG00000176928	GCNT4	glucosaminyl (N-acetyl) transferase 4, core 2	4hpi	2.92075	1.49e-08	5e-07
ENSG00000099219	ERMP1	endoplasmic reticulum metallopeptidase 1	24hpi	-1.59688	2.52e-08	5.09e-07
ENSG00000102271	KLHL4	kelch-like family member 4	24hpi	-2.58181	2.53e-08	5.11e-07
ENSG00000118946	PCDH17	protocadherin 17	4hpi	2.63542	1.53e-08	5.12e-07
ENSG00000163513	TGFBR2	transforming growth factor, beta receptor II (70/80kDa)	24hpi	-1.02659	2.54e-08	5.12e-07
ENSG00000115604	IL18R1	interleukin 18 receptor 1	24hpi	2.97067	2.56e-08	5.14e-07
ENSG00000091409	ITGA6	integrin, alpha 6	24hpi	1.69324	2.65e-08	5.32e-07
ENSG00000104760	FGL1	fibrinogen-like 1	24hpi	-5.18491	2.65e-08	5.32e-07
ENSG00000154889	MPPE1	metallophosphoesterase 1	24hpi	-1.37896	2.69e-08	5.38e-07
ENSG00000244405	ETV5	ets variant 5	4hpi	-1.8132	1.63e-08	5.43e-07
ENSG00000102524	TNFSF13B	tumor necrosis factor (ligand) superfamily, member 13b	24hpi	2.14665	2.72e-08	5.44e-07
ENSG00000167925	GHDC	GH3 domain containing	24hpi	-1.45474	2.72e-08	5.44e-07
ENSG00000170006	TMEM154	transmembrane protein 154	24hpi	-2.32115	2.74e-08	5.47e-07
ENSG00000102144	PGK1	phosphoglycerate kinase 1	24hpi	1.31351	2.77e-08	5.5e-07
ENSG00000196782	MAML3	mastermind-like 3 (Drosophila)	24hpi	-2.05039	2.83e-08	5.62e-07
ENSG00000188747	NOXA1	NADPH oxidase activator 1	24hpi	-2.82937	2.95e-08	5.85e-07
ENSG00000064195	DLX3	distal-less homeobox 3	24hpi	-4.3128	2.96e-08	5.86e-07
ENSG00000095951	HIVEP1	human immunodeficiency virus type I enhancer binding protein 1	24hpi	1.94117	3.04e-08	6e-07
ENSG00000125462	C1orf61	chromosome 1 open reading frame 61	24hpi	4.73523	3.04e-08	6.01e-07
ENSG00000141384	TAF4B	TAF4b RNA polymerase II, TATA box binding protein (TBP)-associated factor, 105kDa	4hpi	2.02444	1.84e-08	6.12e-07
ENSG00000172031	EPHX4	epoxide hydrolase 4	24hpi	-2.23093	3.15e-08	6.21e-07
ENSG00000147443	DOK2	docking protein 2, 56kDa	4hpi	-1.69867	1.89e-08	6.29e-07
ENSG00000158473	CD1D	CD1d molecule	24hpi	-2.57564	3.21e-08	6.32e-07
ENSG00000116985	BMP8B	bone morphogenetic protein 8b	24hpi	-1.90164	3.23e-08	6.35e-07
ENSG00000099785	2002-03-01	membrane-associated ring finger (C3HC4) 2, E3 ubiquitin protein ligase	24hpi	-1.82492	3.25e-08	6.36e-07
ENSG00000103942	HOMER2	homer homolog 2 (Drosophila)	24hpi	-2.15686	3.24e-08	6.36e-07
ENSG00000137936	BCAR3	breast cancer anti-estrogen resistance 3	24hpi	-1.6374	3.26e-08	6.37e-07
ENSG00000169155	ZBTB43	zinc finger and BTB domain containing 43	24hpi	1.13447	3.26e-08	6.37e-07
ENSG00000123728	RAP2C	RAP2C, member of RAS oncogene family	24hpi	1.36097	3.31e-08	6.43e-07
ENSG00000135362	PRR5L	proline rich 5 like	24hpi	-1.94549	3.3e-08	6.43e-07
ENSG00000175105	ZNF654	zinc finger protein 654	24hpi	1.76223	3.31e-08	6.43e-07
ENSG00000101782	RIOK3	RIO kinase 3	24hpi	1.20774	3.35e-08	6.49e-07
ENSG00000104812	GYS1	glycogen synthase 1 (muscle)	24hpi	1.64494	3.4e-08	6.58e-07
ENSG00000213694	S1PR3	sphingosine-1-phosphate receptor 3	24hpi	3.04169	3.43e-08	6.64e-07
ENSG00000128512	DOCK4	dedicator of cytokinesis 4	24hpi	1.52132	3.45e-08	6.65e-07
ENSG00000239998	LILRA2	leukocyte immunoglobulin-like receptor, subfamily A (with TM domain), member 2	24hpi	-2.86591	3.44e-08	6.65e-07
ENSG00000047936	ROS1	ROS proto-oncogene 1 , receptor tyrosine kinase	24hpi	5.15503	3.47e-08	6.68e-07
ENSG00000132429	POPDC3	popeye domain containing 3	24hpi	2.40998	3.48e-08	6.69e-07
ENSG00000172828	CES3	carboxylesterase 3	24hpi	-2.772	3.51e-08	6.74e-07
ENSG00000102962	CCL22	chemokine (C-C motif) ligand 22	4hpi	2.73854	2.11e-08	6.99e-07
ENSG00000123358	NR4A1	nuclear receptor subfamily 4, group A, member 1	4hpi	4.35304	2.12e-08	7e-07
ENSG00000103966	EHD4	EH-domain containing 4	4hpi	-1.03815	2.21e-08	7.28e-07
ENSG00000266733	TBC1D29	TBC1 domain family, member 29	24hpi	-4.43718	3.86e-08	7.4e-07
ENSG00000159388	BTG2	BTG family, member 2	4hpi	2.38162	2.34e-08	7.68e-07
ENSG00000125657	TNFSF9	tumor necrosis factor (ligand) superfamily, member 9	24hpi	1.90332	4.04e-08	7.73e-07
ENSG00000113369	ARRDC3	arrestin domain containing 3	24hpi	1.31197	4.05e-08	7.74e-07
ENSG00000107281	NPDC1	neural proliferation, differentiation and control, 1	24hpi	-1.72366	4.07e-08	7.76e-07
ENSG00000133574	GIMAP4	GTPase, IMAP family member 4	24hpi	-2.6253	4.13e-08	7.87e-07
ENSG00000114626	ABTB1	ankyrin repeat and BTB (POZ) domain containing 1	24hpi	1.58719	4.17e-08	7.94e-07
ENSG00000177191	B3GNT8	UDP-GlcNAc:betaGal beta-1,3-N-acetylglucosaminyltransferase 8	4hpi	-2.38975	2.44e-08	7.99e-07
ENSG00000182890	GLUD2	glutamate dehydrogenase 2	24hpi	-1.89328	4.27e-08	8.11e-07
ENSG00000105640	RPL18A	ribosomal protein L18a	24hpi	3.98292	4.33e-08	8.21e-07
ENSG00000100599	RIN3	Ras and Rab interactor 3	24hpi	1.83148	4.34e-08	8.23e-07
ENSG00000136052	SLC41A2	solute carrier family 41 (magnesium transporter), member 2	4hpi	1.74154	2.53e-08	8.29e-07
ENSG00000182551	ADI1	acireductone dioxygenase 1	24hpi	-1.12609	4.39e-08	8.3e-07
ENSG00000110324	IL10RA	interleukin 10 receptor, alpha	4hpi	1.49841	2.57e-08	8.37e-07
ENSG00000170681	MURC	muscle-related coiled-coil protein	4hpi	1.9028	2.57e-08	8.37e-07
ENSG00000132274	TRIM22	tripartite motif containing 22	24hpi	2.38082	4.45e-08	8.4e-07
ENSG00000092068	SLC7A8	solute carrier family 7 (amino acid transporter light chain, L system), member 8	4hpi	-1.83127	2.59e-08	8.42e-07
ENSG00000169896	ITGAM	integrin, alpha M (complement component 3 receptor 3 subunit)	24hpi	-1.91043	4.51e-08	8.51e-07
ENSG00000006016	CRLF1	cytokine receptor-like factor 1	24hpi	2.70855	4.52e-08	8.52e-07
ENSG00000124795	DEK	DEK proto-oncogene	4hpi	1.46492	2.64e-08	8.53e-07
ENSG00000105967	TFEC	transcription factor EC	4hpi	1.46442	2.66e-08	8.58e-07
ENSG00000169554	ZEB2	zinc finger E-box binding homeobox 2	24hpi	1.28292	4.61e-08	8.66e-07
ENSG00000120217	CD274	CD274 molecule	24hpi	2.93141	4.65e-08	8.73e-07
ENSG00000070404	FSTL3	follistatin-like 3 (secreted glycoprotein)	4hpi	1.79418	2.71e-08	8.74e-07
ENSG00000117016	RIMS3	regulating synaptic membrane exocytosis 3	4hpi	-1.62992	2.78e-08	8.91e-07
ENSG00000070759	TESK2	testis-specific kinase 2	24hpi	1.47552	4.8e-08	8.97e-07
ENSG00000091106	NLRC4	NLR family, CARD domain containing 4	24hpi	-1.84563	4.8e-08	8.97e-07
ENSG00000118113	MMP8	matrix metallopeptidase 8 (neutrophil collagenase)	24hpi	4.46255	4.78e-08	8.97e-07
ENSG00000164164	OTUD4	OTU deubiquitinase 4	4hpi	1.33723	2.8e-08	8.98e-07
ENSG00000078804	TP53INP2	tumor protein p53 inducible nuclear protein 2	24hpi	2.09771	4.82e-08	9.01e-07
ENSG00000198795	ZNF521	zinc finger protein 521	24hpi	-1.56462	4.87e-08	9.08e-07
ENSG00000028137	TNFRSF1B	tumor necrosis factor receptor superfamily, member 1B	24hpi	1.50626	4.9e-08	9.12e-07
ENSG00000122224	LY9	lymphocyte antigen 9	4hpi	-1.98573	2.9e-08	9.26e-07
ENSG00000139508	SLC46A3	solute carrier family 46, member 3	24hpi	-2.13361	5.12e-08	9.52e-07
ENSG00000142327	RNPEPL1	arginyl aminopeptidase (aminopeptidase B)-like 1	4hpi	-1.25635	3.01e-08	9.59e-07
ENSG00000100311	PDGFB	platelet-derived growth factor beta polypeptide	4hpi	2.95718	3.03e-08	9.61e-07
ENSG00000149289	ZC3H12C	zinc finger CCCH-type containing 12C	4hpi	1.90149	3.03e-08	9.61e-07
ENSG00000169554	ZEB2	zinc finger E-box binding homeobox 2	4hpi	1.29918	3.04e-08	9.61e-07
ENSG00000143457	GOLPH3L	golgi phosphoprotein 3-like	24hpi	-1.23927	5.2e-08	9.65e-07
ENSG00000101638	ST8SIA5	ST8 alpha-N-acetyl-neuraminide alpha-2,8-sialyltransferase 5	4hpi	-1.87076	3.09e-08	9.75e-07
ENSG00000136141	LRCH1	leucine-rich repeats and calponin homology (CH) domain containing 1	24hpi	1.05085	5.33e-08	9.88e-07
ENSG00000187479	C11orf96	chromosome 11 open reading frame 96	24hpi	5.19623	5.58e-08	1.03e-06
ENSG00000198736	MSRB1	methionine sulfoxide reductase B1	24hpi	-1.31266	5.66e-08	1.05e-06
ENSG00000103642	LACTB	lactamase, beta	24hpi	1.28598	5.78e-08	1.07e-06
ENSG00000165694	FRMD7	FERM domain containing 7	1hpi	5.45774	1.44e-09	1.07e-06
ENSG00000169429	CXCL8	chemokine (C-X-C motif) ligand 8	1hpi	3.03655	1.39e-09	1.07e-06
ENSG00000173269	MMRN2	multimerin 2	4hpi	-2.34707	3.42e-08	1.08e-06
ENSG00000151150	ANK3	ankyrin 3, node of Ranvier (ankyrin G)	24hpi	-2.77463	5.91e-08	1.09e-06
ENSG00000011132	APBA3	amyloid beta (A4) precursor protein-binding, family A, member 3	24hpi	1.37991	6.04e-08	1.11e-06
ENSG00000138336	TET1	tet methylcytosine dioxygenase 1	4hpi	-6.96101	3.66e-08	1.15e-06
ENSG00000114268	PFKFB4	6-phosphofructo-2-kinase/fructose-2,6-biphosphatase 4	4hpi	-1.30748	3.69e-08	1.16e-06
ENSG00000162383	SLC1A7	solute carrier family 1 (glutamate transporter), member 7	4hpi	-2.85311	3.7e-08	1.16e-06
ENSG00000116731	PRDM2	PR domain containing 2, with ZNF domain	24hpi	1.43084	6.34e-08	1.16e-06
ENSG00000102096	PIM2	Pim-2 proto-oncogene, serine/threonine kinase	24hpi	2.30927	6.42e-08	1.17e-06
ENSG00000113916	BCL6	B-cell CLL/lymphoma 6	24hpi	1.28498	6.45e-08	1.17e-06
ENSG00000133106	EPSTI1	epithelial stromal interaction 1 (breast)	24hpi	1.95093	6.36e-08	1.17e-06
ENSG00000136250	AOAH	acyloxyacyl hydrolase (neutrophil)	24hpi	-2.75532	6.4e-08	1.17e-06
ENSG00000157350	ST3GAL2	ST3 beta-galactoside alpha-2,3-sialyltransferase 2	24hpi	1.64126	6.35e-08	1.17e-06
ENSG00000175175	PPM1E	protein phosphatase, Mg2+/Mn2+ dependent, 1E	24hpi	-1.89984	6.42e-08	1.17e-06
ENSG00000112782	CLIC5	chloride intracellular channel 5	24hpi	-1.92184	6.57e-08	1.19e-06
ENSG00000153207	AHCTF1	AT hook containing transcription factor 1	4hpi	1.13702	3.85e-08	1.2e-06
ENSG00000156265	MAP3K7CL	MAP3K7 C-terminal like	24hpi	-2.40159	6.69e-08	1.21e-06
ENSG00000154645	CHODL	chondrolectin	4hpi	-2.18557	4.01e-08	1.25e-06
ENSG00000007237	GAS7	growth arrest-specific 7	24hpi	-1.60287	6.92e-08	1.25e-06
ENSG00000043462	LCP2	lymphocyte cytosolic protein 2 (SH2 domain containing leukocyte protein of 76kDa)	24hpi	1.61269	6.9e-08	1.25e-06
ENSG00000167114	SLC27A4	solute carrier family 27 (fatty acid transporter), member 4	4hpi	-1.22244	4.05e-08	1.26e-06
ENSG00000091106	NLRC4	NLR family, CARD domain containing 4	4hpi	-1.78835	4.13e-08	1.27e-06
ENSG00000168427	KLHL30	kelch-like family member 30	4hpi	-2.18019	4.11e-08	1.27e-06
ENSG00000116667	C1orf21	chromosome 1 open reading frame 21	4hpi	1.29599	4.18e-08	1.29e-06
ENSG00000164116	GUCY1A3	guanylate cyclase 1, soluble, alpha 3	4hpi	2.9886	4.2e-08	1.29e-06
ENSG00000107731	UNC5B	unc-5 homolog B (C. elegans)	24hpi	1.70614	7.19e-08	1.3e-06
ENSG00000126368	NR1D1	nuclear receptor subfamily 1, group D, member 1	24hpi	2.1404	7.52e-08	1.36e-06
ENSG00000179715	PCED1B	PC-esterase domain containing 1B	24hpi	-2.65102	7.54e-08	1.36e-06
ENSG00000184557	SOCS3	suppressor of cytokine signaling 3	1hpi	3.63073	1.93e-09	1.36e-06
ENSG00000163811	WDR43	WD repeat domain 43	4hpi	1.19729	4.51e-08	1.38e-06
ENSG00000166401	SERPINB8	serpin peptidase inhibitor, clade B (ovalbumin), member 8	4hpi	1.1132	4.53e-08	1.38e-06
ENSG00000109686	SH3D19	SH3 domain containing 19	24hpi	-2.5596	7.64e-08	1.38e-06
ENSG00000104312	RIPK2	receptor-interacting serine-threonine kinase 2	4hpi	2.47191	4.65e-08	1.41e-06
ENSG00000110435	PDHX	pyruvate dehydrogenase complex, component X	4hpi	1.04026	4.62e-08	1.41e-06
ENSG00000110077	MS4A6A	membrane-spanning 4-domains, subfamily A, member 6A	24hpi	-4.4726	7.95e-08	1.43e-06
ENSG00000164111	ANXA5	annexin A5	24hpi	1.41835	8.2e-08	1.47e-06
ENSG00000205808	PPAPDC2	phosphatidic acid phosphatase type 2 domain containing 2	24hpi	-1.26561	8.23e-08	1.48e-06
ENSG00000165694	FRMD7	FERM domain containing 7	24hpi	5.40908	8.32e-08	1.49e-06
ENSG00000166012	TAF1D	TATA box binding protein (TBP)-associated factor, RNA polymerase I, D, 41kDa	4hpi	1.02746	4.94e-08	1.5e-06
ENSG00000099992	TBC1D10A	TBC1 domain family, member 10A	4hpi	2.39284	4.98e-08	1.51e-06
ENSG00000196329	GIMAP5	GTPase, IMAP family member 5	4hpi	1.70961	4.99e-08	1.51e-06
ENSG00000161011	SQSTM1	sequestosome 1	24hpi	1.18897	8.43e-08	1.51e-06
ENSG00000185432	METTL7A	methyltransferase like 7A	4hpi	-1.60611	5.12e-08	1.54e-06
ENSG00000010322	NISCH	nischarin	4hpi	-1.12302	5.2e-08	1.56e-06
ENSG00000169252	ADRB2	adrenoceptor beta 2, surface	4hpi	-2.38786	5.19e-08	1.56e-06
ENSG00000146374	RSPO3	R-spondin 3	24hpi	5.64252	8.86e-08	1.58e-06
ENSG00000114023	FAM162A	family with sequence similarity 162, member A	24hpi	1.61209	8.95e-08	1.6e-06
ENSG00000163032	VSNL1	visinin-like 1	4hpi	2.73091	5.37e-08	1.61e-06
ENSG00000168421	RHOH	ras homolog family member H	24hpi	2.23647	9.48e-08	1.69e-06
ENSG00000163840	DTX3L	deltex 3 like, E3 ubiquitin ligase	24hpi	1.30238	9.54e-08	1.7e-06
ENSG00000165288	BRWD3	bromodomain and WD repeat domain containing 3	24hpi	1.27524	9.68e-08	1.72e-06
ENSG00000008853	RHOBTB2	Rho-related BTB domain containing 2	4hpi	-2.0254	5.83e-08	1.74e-06
ENSG00000182957	SPATA13	spermatogenesis associated 13	4hpi	1.93913	5.88e-08	1.75e-06
ENSG00000136478	TEX2	testis expressed 2	4hpi	-1.2912	5.92e-08	1.76e-06
ENSG00000019549	SNAI2	snail family zinc finger 2	24hpi	3.01614	9.93e-08	1.76e-06
ENSG00000178104	PDE4DIP	phosphodiesterase 4D interacting protein	24hpi	1.78923	9.99e-08	1.77e-06
ENSG00000158296	SLC13A3	solute carrier family 13 (sodium-dependent dicarboxylate transporter), member 3	24hpi	3.09781	1.01e-07	1.78e-06
ENSG00000138411	HECW2	HECT, C2 and WW domain containing E3 ubiquitin protein ligase 2	4hpi	2.30946	6.1e-08	1.8e-06
ENSG00000167925	GHDC	GH3 domain containing	4hpi	-1.37807	6.1e-08	1.8e-06
ENSG00000116977	LGALS8	lectin, galactoside-binding, soluble, 8	24hpi	1.15578	1.04e-07	1.83e-06
ENSG00000138735	PDE5A	phosphodiesterase 5A, cGMP-specific	24hpi	2.95101	1.04e-07	1.83e-06
ENSG00000080546	SESN1	sestrin 1	4hpi	-1.29213	6.24e-08	1.84e-06
ENSG00000111249	CUX2	cut-like homeobox 2	24hpi	-2.29234	1.05e-07	1.84e-06
ENSG00000164543	STK17A	serine/threonine kinase 17a	4hpi	1.36382	6.27e-08	1.85e-06
ENSG00000159640	ACE	angiotensin I converting enzyme	24hpi	-2.41698	1.05e-07	1.85e-06
ENSG00000244405	ETV5	ets variant 5	24hpi	-1.70478	1.05e-07	1.85e-06
ENSG00000100151	PICK1	protein interacting with PRKCA 1	24hpi	-1.30942	1.07e-07	1.88e-06
ENSG00000123342	MMP19	matrix metallopeptidase 19	24hpi	1.77513	1.08e-07	1.89e-06
ENSG00000145777	TSLP	thymic stromal lymphopoietin	1hpi	3.45556	2.83e-09	1.89e-06
ENSG00000105821	DNAJC2	DnaJ (Hsp40) homolog, subfamily C, member 2	4hpi	1.08046	6.49e-08	1.91e-06
ENSG00000058866	DGKG	diacylglycerol kinase, gamma 90kDa	24hpi	-2.02946	1.11e-07	1.93e-06
ENSG00000144476	ACKR3	atypical chemokine receptor 3	24hpi	2.00572	1.11e-07	1.93e-06
ENSG00000162676	GFI1	growth factor independent 1 transcription repressor	24hpi	-2.52174	1.1e-07	1.93e-06
ENSG00000185909	KLHDC8B	kelch domain containing 8B	24hpi	-2.74316	1.12e-07	1.94e-06
ENSG00000173801	JUP	junction plakoglobin	24hpi	-1.73896	1.16e-07	2.01e-06
ENSG00000120889	TNFRSF10B	tumor necrosis factor receptor superfamily, member 10b	4hpi	1.51133	6.94e-08	2.03e-06
ENSG00000091127	PUS7	pseudouridylate synthase 7 (putative)	4hpi	1.26449	7.03e-08	2.05e-06
ENSG00000005882	PDK2	pyruvate dehydrogenase kinase, isozyme 2	24hpi	-1.52037	1.18e-07	2.05e-06
ENSG00000154640	BTG3	BTG family, member 3	24hpi	1.32804	1.18e-07	2.05e-06
ENSG00000050730	TNIP3	TNFAIP3 interacting protein 3	24hpi	4.04071	1.2e-07	2.07e-06
ENSG00000100448	CTSG	cathepsin G	24hpi	-1.44488	1.2e-07	2.07e-06
ENSG00000173418	NAA20	N(alpha)-acetyltransferase 20, NatB catalytic subunit	24hpi	-1.49881	1.19e-07	2.07e-06
ENSG00000169248	CXCL11	chemokine (C-X-C motif) ligand 11	24hpi	2.60471	1.22e-07	2.11e-06
ENSG00000180628	PCGF5	polycomb group ring finger 5	4hpi	1.8592	7.27e-08	2.12e-06
ENSG00000118523	CTGF	connective tissue growth factor	4hpi	3.64223	7.56e-08	2.2e-06
ENSG00000123700	KCNJ2	potassium channel, inwardly rectifying subfamily J, member 2	24hpi	-2.37845	1.32e-07	2.26e-06
ENSG00000164603	C7orf60	chromosome 7 open reading frame 60	4hpi	1.48026	7.89e-08	2.29e-06
ENSG00000112033	PPARD	peroxisome proliferator-activated receptor delta	24hpi	1.68094	1.33e-07	2.29e-06
ENSG00000177409	SAMD9L	sterile alpha motif domain containing 9-like	24hpi	1.43902	1.33e-07	2.29e-06
ENSG00000137872	SEMA6D	sema domain, transmembrane domain (TM), and cytoplasmic domain, (semaphorin) 6D	24hpi	2.7239	1.35e-07	2.31e-06
ENSG00000060138	YBX3	Y box binding protein 3	4hpi	1.00455	8.11e-08	2.35e-06
ENSG00000176845	METRNL	meteorin, glial cell differentiation regulator-like	24hpi	1.70554	1.4e-07	2.4e-06
ENSG00000166106	ADAMTS15	ADAM metallopeptidase with thrombospondin type 1 motif, 15	4hpi	-2.56367	8.39e-08	2.42e-06
ENSG00000064300	NGFR	nerve growth factor receptor	24hpi	-3.41018	1.42e-07	2.42e-06
ENSG00000102226	USP11	ubiquitin specific peptidase 11	24hpi	1.17708	1.43e-07	2.44e-06
ENSG00000123358	NR4A1	nuclear receptor subfamily 4, group A, member 1	24hpi	4.46762	1.43e-07	2.44e-06
ENSG00000106789	CORO2A	coronin, actin binding protein, 2A	24hpi	-1.75481	1.44e-07	2.45e-06
ENSG00000156113	KCNMA1	potassium channel, calcium activated large conductance subfamily M alpha, member 1	24hpi	-1.82827	1.44e-07	2.45e-06
ENSG00000127920	GNG11	guanine nucleotide binding protein (G protein), gamma 11	24hpi	2.47807	1.48e-07	2.5e-06
ENSG00000136689	IL1RN	interleukin 1 receptor antagonist	24hpi	1.71176	1.47e-07	2.5e-06
ENSG00000069869	NEDD4	neural precursor cell expressed, developmentally down-regulated 4, E3 ubiquitin protein ligase	4hpi	1.19812	8.74e-08	2.52e-06
ENSG00000116016	EPAS1	endothelial PAS domain protein 1	24hpi	1.3368	1.49e-07	2.52e-06
ENSG00000047936	ROS1	ROS proto-oncogene 1 , receptor tyrosine kinase	4hpi	5.03447	8.93e-08	2.55e-06
ENSG00000095794	CREM	cAMP responsive element modulator	4hpi	1.70028	8.85e-08	2.55e-06
ENSG00000115828	QPCT	glutaminyl-peptide cyclotransferase	4hpi	1.60783	8.91e-08	2.55e-06
ENSG00000148459	PDSS1	prenyl (decaprenyl) diphosphate synthase, subunit 1	4hpi	2.20267	8.93e-08	2.55e-06
ENSG00000140090	SLC24A4	solute carrier family 24 (sodium/potassium/calcium exchanger), member 4	4hpi	2.77249	8.98e-08	2.56e-06
ENSG00000031081	ARHGAP31	Rho GTPase activating protein 31	4hpi	1.59971	9.05e-08	2.58e-06
ENSG00000173546	CSPG4	chondroitin sulfate proteoglycan 4	4hpi	-1.85141	9.21e-08	2.61e-06
ENSG00000005483	KMT2E	lysine (K)-specific methyltransferase 2E	24hpi	1.20019	1.55e-07	2.63e-06
ENSG00000134242	PTPN22	protein tyrosine phosphatase, non-receptor type 22 (lymphoid)	24hpi	-2.32795	1.58e-07	2.66e-06
ENSG00000096063	SRPK1	SRSF protein kinase 1	4hpi	1.03095	9.42e-08	2.67e-06
ENSG00000106789	CORO2A	coronin, actin binding protein, 2A	4hpi	-1.69813	9.63e-08	2.72e-06
ENSG00000135218	CD36	CD36 molecule (thrombospondin receptor)	24hpi	-2.78898	1.62e-07	2.73e-06
ENSG00000137266	SLC22A23	solute carrier family 22, member 23	4hpi	2.0608	9.83e-08	2.75e-06
ENSG00000153048	CARHSP1	calcium regulated heat stable protein 1, 24kDa	4hpi	-1.61655	9.81e-08	2.75e-06
ENSG00000153922	CHD1	chromodomain helicase DNA binding protein 1	4hpi	1.1154	9.84e-08	2.75e-06
ENSG00000242247	ARFGAP3	ADP-ribosylation factor GTPase activating protein 3	4hpi	1.30764	9.81e-08	2.75e-06
ENSG00000168918	INPP5D	inositol polyphosphate-5-phosphatase, 145kDa	4hpi	-1.38733	1e-07	2.81e-06
ENSG00000185585	OLFML2A	olfactomedin-like 2A	24hpi	3.89279	1.69e-07	2.84e-06
ENSG00000169105	CHST14	carbohydrate (N-acetylgalactosamine 4-0) sulfotransferase 14	4hpi	-1.39404	1.03e-07	2.88e-06
ENSG00000135940	COX5B	cytochrome c oxidase subunit Vb	24hpi	-1.14152	1.72e-07	2.9e-06
ENSG00000214113	LYRM4	LYR motif containing 4	4hpi	1.45235	1.05e-07	2.92e-06
ENSG00000169255	B3GALNT1	beta-1,3-N-acetylgalactosaminyltransferase 1 (globoside blood group)	24hpi	-2.42685	1.74e-07	2.92e-06
ENSG00000197448	GSTK1	glutathione S-transferase kappa 1	24hpi	-1.01654	1.78e-07	2.99e-06
ENSG00000129116	PALLD	palladin, cytoskeletal associated protein	24hpi	-1.53307	1.79e-07	3e-06
ENSG00000166165	CKB	creatine kinase, brain	4hpi	2.31315	1.09e-07	3.04e-06
ENSG00000134369	NAV1	neuron navigator 1	24hpi	1.36283	1.81e-07	3.04e-06
ENSG00000104131	EIF3J	eukaryotic translation initiation factor 3, subunit J	4hpi	1.1343	1.11e-07	3.06e-06
ENSG00000171700	RGS19	regulator of G-protein signaling 19	4hpi	-1.21882	1.11e-07	3.06e-06
ENSG00000183323	CCDC125	coiled-coil domain containing 125	24hpi	-1.83769	1.83e-07	3.07e-06
ENSG00000135373	EHF	ets homologous factor	4hpi	3.15414	1.12e-07	3.1e-06
ENSG00000135063	FAM189A2	family with sequence similarity 189, member A2	24hpi	-2.59411	1.86e-07	3.11e-06
ENSG00000276085	CCL3L3	chemokine (C-C motif) ligand 3-like 3	1hpi	3.21513	4.97e-09	3.15e-06
ENSG00000085449	WDFY1	WD repeat and FYVE domain containing 1	24hpi	1.26857	1.9e-07	3.17e-06
ENSG00000041982	TNC	tenascin C	4hpi	2.99286	1.17e-07	3.21e-06
ENSG00000147604	RPL7	ribosomal protein L7	24hpi	4.08329	1.93e-07	3.21e-06
ENSG00000183696	UPP1	uridine phosphorylase 1	24hpi	2.23952	1.93e-07	3.21e-06
ENSG00000253368	TRNP1	TMF1-regulated nuclear protein 1	24hpi	-3.99527	1.97e-07	3.28e-06
ENSG00000028277	POU2F2	POU class 2 homeobox 2	24hpi	1.94065	2.01e-07	3.33e-06
ENSG00000140090	SLC24A4	solute carrier family 24 (sodium/potassium/calcium exchanger), member 4	24hpi	3.75605	2.05e-07	3.38e-06
ENSG00000196511	TPK1	thiamin pyrophosphokinase 1	24hpi	-1.18619	2.04e-07	3.38e-06
ENSG00000164330	EBF1	early B-cell factor 1	4hpi	2.43422	1.24e-07	3.41e-06
ENSG00000176463	SLCO3A1	solute carrier organic anion transporter family, member 3A1	4hpi	1.21514	1.26e-07	3.45e-06
ENSG00000171467	ZNF318	zinc finger protein 318	24hpi	1.25565	2.1e-07	3.48e-06
ENSG00000185504	C17orf70	chromosome 17 open reading frame 70	4hpi	-1.2011	1.28e-07	3.5e-06
ENSG00000133056	PIK3C2B	phosphatidylinositol-4-phosphate 3-kinase, catalytic subunit type 2 beta	24hpi	-2.28425	2.12e-07	3.5e-06
ENSG00000101745	ANKRD12	ankyrin repeat domain 12	24hpi	1.24684	2.16e-07	3.55e-06
ENSG00000171522	PTGER4	prostaglandin E receptor 4 (subtype EP4)	24hpi	1.33959	2.15e-07	3.55e-06
ENSG00000141506	PIK3R5	phosphoinositide-3-kinase, regulatory subunit 5	24hpi	1.49082	2.19e-07	3.59e-06
ENSG00000167874	TMEM88	transmembrane protein 88	24hpi	3.47605	2.19e-07	3.59e-06
ENSG00000085978	ATG16L1	autophagy related 16-like 1 (S. cerevisiae)	24hpi	-1.30174	2.2e-07	3.6e-06
ENSG00000060982	BCAT1	branched chain amino-acid transaminase 1, cytosolic	24hpi	1.30216	2.2e-07	3.61e-06
ENSG00000125089	SH3TC1	SH3 domain and tetratricopeptide repeats 1	24hpi	-1.17053	2.22e-07	3.64e-06
ENSG00000205045	SLFN12L	schlafen family member 12-like	4hpi	-4.61124	1.34e-07	3.66e-06
ENSG00000137193	PIM1	Pim-1 proto-oncogene, serine/threonine kinase	24hpi	1.65369	2.24e-07	3.66e-06
ENSG00000198520	C1orf228	chromosome 1 open reading frame 228	24hpi	-1.57878	2.25e-07	3.67e-06
ENSG00000185215	TNFAIP2	tumor necrosis factor, alpha-induced protein 2	1hpi	1.94175	6.11e-09	3.68e-06
ENSG00000186205	MARC1	mitochondrial amidoxime reducing component 1	24hpi	-2.71656	2.32e-07	3.77e-06
ENSG00000196396	PTPN1	protein tyrosine phosphatase, non-receptor type 1	24hpi	1.18884	2.33e-07	3.79e-06
ENSG00000179761	PIPOX	pipecolic acid oxidase	24hpi	-2.00918	2.35e-07	3.82e-06
ENSG00000135604	STX11	syntaxin 11	24hpi	1.58835	2.41e-07	3.9e-06
ENSG00000170142	UBE2E1	ubiquitin-conjugating enzyme E2E 1	4hpi	1.22632	1.44e-07	3.93e-06
ENSG00000137142	IGFBPL1	insulin-like growth factor binding protein-like 1	24hpi	-3.27108	2.43e-07	3.94e-06
ENSG00000180957	PITPNB	phosphatidylinositol transfer protein, beta	4hpi	1.09632	1.48e-07	4.02e-06
ENSG00000152689	RASGRP3	RAS guanyl releasing protein 3 (calcium and DAG-regulated)	4hpi	-1.35134	1.49e-07	4.03e-06
ENSG00000122574	WIPF3	WAS/WASL interacting protein family, member 3	24hpi	-2.03254	2.51e-07	4.06e-06
ENSG00000157445	CACNA2D3	calcium channel, voltage-dependent, alpha 2/delta subunit 3	24hpi	2.34938	2.51e-07	4.06e-06
ENSG00000134222	PSRC1	proline/serine-rich coiled-coil 1	4hpi	-2.07747	1.51e-07	4.07e-06
ENSG00000107771	CCSER2	coiled-coil serine-rich protein 2	4hpi	1.2507	1.52e-07	4.11e-06
ENSG00000134086	VHL	von Hippel-Lindau tumor suppressor, E3 ubiquitin protein ligase	24hpi	1.24337	2.59e-07	4.18e-06
ENSG00000131323	TRAF3	TNF receptor-associated factor 3	4hpi	1.14596	1.58e-07	4.24e-06
ENSG00000185022	MAFF	v-maf avian musculoaponeurotic fibrosarcoma oncogene homolog F	4hpi	1.81407	1.59e-07	4.28e-06
ENSG00000216490	IFI30	interferon, gamma-inducible protein 30	24hpi	1.97961	2.68e-07	4.32e-06
ENSG00000151014	CCRN4L	CCR4 carbon catabolite repression 4-like (S. cerevisiae)	24hpi	1.87583	2.69e-07	4.33e-06
ENSG00000130477	UNC13A	unc-13 homolog A (C. elegans)	4hpi	2.33928	1.63e-07	4.38e-06
ENSG00000160883	HK3	hexokinase 3 (white cell)	4hpi	-1.77468	1.66e-07	4.45e-06
ENSG00000169083	AR	androgen receptor	4hpi	1.329	1.67e-07	4.46e-06
ENSG00000187775	DNAH17	dynein, axonemal, heavy chain 17	24hpi	2.27563	2.82e-07	4.53e-06
ENSG00000138378	STAT4	signal transducer and activator of transcription 4	24hpi	3.22688	2.83e-07	4.55e-06
ENSG00000160539	PPAPDC3	phosphatidic acid phosphatase type 2 domain containing 3	4hpi	-1.85425	1.73e-07	4.62e-06
ENSG00000137571	SLCO5A1	solute carrier organic anion transporter family, member 5A1	4hpi	5.62394	1.74e-07	4.63e-06
ENSG00000154451	GBP5	guanylate binding protein 5	24hpi	2.38304	2.91e-07	4.66e-06
ENSG00000071575	TRIB2	tribbles pseudokinase 2	4hpi	-1.83946	1.77e-07	4.7e-06
ENSG00000110315	RNF141	ring finger protein 141	24hpi	-1.85171	2.98e-07	4.77e-06
ENSG00000108821	COL1A1	collagen, type I, alpha 1	24hpi	1.90825	3e-07	4.79e-06
ENSG00000138172	CALHM2	calcium homeostasis modulator 2	4hpi	-1.43286	1.81e-07	4.8e-06
ENSG00000184588	PDE4B	phosphodiesterase 4B, cAMP-specific	24hpi	3.79107	3.02e-07	4.81e-06
ENSG00000132405	TBC1D14	TBC1 domain family, member 14	4hpi	-1.11727	1.85e-07	4.89e-06
ENSG00000079277	MKNK1	MAP kinase interacting serine/threonine kinase 1	24hpi	-1.0686	3.11e-07	4.96e-06
ENSG00000130702	LAMA5	laminin, alpha 5	24hpi	1.98672	3.11e-07	4.96e-06
ENSG00000181045	SLC26A11	solute carrier family 26 (anion exchanger), member 11	4hpi	-1.16519	1.9e-07	5.01e-06
ENSG00000112078	KCTD20	potassium channel tetramerization domain containing 20	4hpi	1.17328	1.91e-07	5.02e-06
ENSG00000186918	ZNF395	zinc finger protein 395	24hpi	1.75608	3.22e-07	5.12e-06
ENSG00000073060	SCARB1	scavenger receptor class B, member 1	24hpi	-1.7137	3.28e-07	5.21e-06
ENSG00000145936	KCNMB1	potassium channel subfamily M regulatory beta subunit 1	24hpi	-1.27236	3.29e-07	5.21e-06
ENSG00000007264	MATK	megakaryocyte-associated tyrosine kinase	24hpi	1.75295	3.3e-07	5.23e-06
ENSG00000023608	SNAPC1	small nuclear RNA activating complex, polypeptide 1, 43kDa	24hpi	1.93959	3.31e-07	5.23e-06
ENSG00000111266	DUSP16	dual specificity phosphatase 16	24hpi	1.92708	3.31e-07	5.23e-06
ENSG00000164463	CREBRF	CREB3 regulatory factor	24hpi	1.39167	3.4e-07	5.36e-06
ENSG00000166928	MS4A14	membrane-spanning 4-domains, subfamily A, member 14	24hpi	1.1337	3.42e-07	5.39e-06
ENSG00000106701	FSD1L	fibronectin type III and SPRY domain containing 1-like	4hpi	2.2049	2.06e-07	5.4e-06
ENSG00000165312	OTUD1	OTU deubiquitinase 1	1hpi	2.15093	9.47e-09	5.45e-06
ENSG00000135363	LMO2	LIM domain only 2 (rhombotin-like 1)	4hpi	-1.46696	2.09e-07	5.46e-06
ENSG00000184060	ADAP2	ArfGAP with dual PH domains 2	4hpi	-1.33392	2.09e-07	5.46e-06
ENSG00000132359	RAP1GAP2	RAP1 GTPase activating protein 2	24hpi	-1.52834	3.47e-07	5.46e-06
ENSG00000156011	PSD3	pleckstrin and Sec7 domain containing 3	4hpi	1.35281	2.12e-07	5.53e-06
ENSG00000181444	ZNF467	zinc finger protein 467	24hpi	-2.41402	3.52e-07	5.54e-06
ENSG00000111817	DSE	dermatan sulfate epimerase	24hpi	1.64223	3.54e-07	5.56e-06
ENSG00000187608	ISG15	ISG15 ubiquitin-like modifier	24hpi	2.7552	3.57e-07	5.59e-06
ENSG00000176749	CDK5R1	cyclin-dependent kinase 5, regulatory subunit 1 (p35)	4hpi	-1.39143	2.16e-07	5.62e-06
ENSG00000149256	TENM4	teneurin transmembrane protein 4	24hpi	3.07013	3.59e-07	5.62e-06
ENSG00000107672	NSMCE4A	non-SMC element 4 homolog A (S. cerevisiae)	24hpi	-1.29231	3.6e-07	5.63e-06
ENSG00000113070	HBEGF	heparin-binding EGF-like growth factor	24hpi	1.86105	3.61e-07	5.64e-06
ENSG00000184831	APOO	apolipoprotein O	24hpi	1.70638	3.65e-07	5.7e-06
ENSG00000115590	IL1R2	interleukin 1 receptor, type II	24hpi	3.80011	3.71e-07	5.78e-06
ENSG00000005059	CCDC109B	coiled-coil domain containing 109B	24hpi	-1.89364	3.72e-07	5.79e-06
ENSG00000178585	CTNNBIP1	catenin, beta interacting protein 1	24hpi	-1.7242	3.74e-07	5.82e-06
ENSG00000198743	SLC5A3	solute carrier family 5 (sodium/myo-inositol cotransporter), member 3	24hpi	1.52797	3.76e-07	5.84e-06
ENSG00000125657	TNFSF9	tumor necrosis factor (ligand) superfamily, member 9	4hpi	1.84445	2.27e-07	5.9e-06
ENSG00000112941	PAPD7	PAP associated domain containing 7	24hpi	1.41174	3.83e-07	5.94e-06
ENSG00000084710	EFR3B	EFR3 homolog B (S. cerevisiae)	4hpi	-2.09249	2.33e-07	6.03e-06
ENSG00000104218	CSPP1	centrosome and spindle pole associated protein 1	4hpi	1.33954	2.37e-07	6.1e-06
ENSG00000165732	DDX21	DEAD (Asp-Glu-Ala-Asp) box helicase 21	4hpi	1.38032	2.37e-07	6.1e-06
ENSG00000137801	THBS1	thrombospondin 1	24hpi	-2.7814	3.97e-07	6.15e-06
ENSG00000187122	SLIT1	slit homolog 1 (Drosophila)	24hpi	-3.33228	3.99e-07	6.17e-06
ENSG00000182247	UBE2E2	ubiquitin-conjugating enzyme E2E 2	24hpi	1.04932	4.05e-07	6.26e-06
ENSG00000275342	SGK223	Tyrosine-protein kinase SgK223	24hpi	-1.31369	4.08e-07	6.3e-06
ENSG00000008517	IL32	interleukin 32	4hpi	2.71194	2.47e-07	6.34e-06
ENSG00000166068	SPRED1	sprouty-related, EVH1 domain containing 1	4hpi	-2.0178	2.46e-07	6.34e-06
ENSG00000149557	FEZ1	fasciculation and elongation protein zeta 1 (zygin I)	4hpi	1.77664	2.49e-07	6.38e-06
ENSG00000231672	DIRC3	disrupted in renal carcinoma 3	24hpi	-1.51612	4.26e-07	6.56e-06
ENSG00000145779	TNFAIP8	tumor necrosis factor, alpha-induced protein 8	24hpi	1.88551	4.29e-07	6.61e-06
ENSG00000174446	SNAPC5	small nuclear RNA activating complex, polypeptide 5, 19kDa	24hpi	-1.54524	4.3e-07	6.61e-06
ENSG00000198355	PIM3	Pim-3 proto-oncogene, serine/threonine kinase	24hpi	1.94593	4.34e-07	6.67e-06
ENSG00000095752	IL11	interleukin 11	24hpi	4.75965	4.36e-07	6.68e-06
ENSG00000139641	ESYT1	extended synaptotagmin-like protein 1	4hpi	-1.12542	2.64e-07	6.75e-06
ENSG00000161544	CYGB	cytoglobin	24hpi	4.47817	4.47e-07	6.83e-06
ENSG00000181577	C6orf223	chromosome 6 open reading frame 223	24hpi	1.62522	4.46e-07	6.83e-06
ENSG00000115165	CYTIP	cytohesin 1 interacting protein	24hpi	1.14026	4.51e-07	6.89e-06
ENSG00000151718	WWC2	WW and C2 domain containing 2	24hpi	1.26709	4.54e-07	6.92e-06
ENSG00000160271	RALGDS	ral guanine nucleotide dissociation stimulator	24hpi	1.56228	4.54e-07	6.92e-06
ENSG00000054983	GALC	galactosylceramidase	24hpi	-1.08212	4.57e-07	6.95e-06
ENSG00000173451	THAP2	THAP domain containing, apoptosis associated protein 2	4hpi	1.27706	2.73e-07	6.96e-06
ENSG00000175463	TBC1D10C	TBC1 domain family, member 10C	4hpi	-2.1709	2.76e-07	7.04e-06
ENSG00000082781	ITGB5	integrin, beta 5	24hpi	-1.22498	4.64e-07	7.05e-06
ENSG00000135678	CPM	carboxypeptidase M	4hpi	1.65437	2.82e-07	7.17e-06
ENSG00000161011	SQSTM1	sequestosome 1	4hpi	1.13533	2.84e-07	7.2e-06
ENSG00000161835	GRASP	GRP1 (general receptor for phosphoinositides 1)-associated scaffold protein	4hpi	3.15895	2.84e-07	7.2e-06
ENSG00000162711	NLRP3	NLR family, pyrin domain containing 3	4hpi	1.45977	2.91e-07	7.34e-06
ENSG00000214113	LYRM4	LYR motif containing 4	24hpi	1.42305	4.84e-07	7.34e-06
ENSG00000119922	IFIT2	interferon-induced protein with tetratricopeptide repeats 2	24hpi	2.53954	4.86e-07	7.37e-06
ENSG00000111907	TPD52L1	tumor protein D52-like 1	24hpi	-3.77503	4.89e-07	7.4e-06
ENSG00000127663	KDM4B	lysine (K)-specific demethylase 4B	24hpi	1.34681	5e-07	7.56e-06
ENSG00000196968	FUT11	fucosyltransferase 11 (alpha (1,3) fucosyltransferase)	24hpi	1.93904	5.06e-07	7.64e-06
ENSG00000114861	FOXP1	forkhead box P1	4hpi	1.17233	3.04e-07	7.68e-06
ENSG00000114993	RTKN	rhotekin	4hpi	-1.61131	3.06e-07	7.71e-06
ENSG00000070614	NDST1	N-deacetylase/N-sulfotransferase (heparan glucosaminyl) 1	24hpi	1.17024	5.14e-07	7.75e-06
ENSG00000064652	SNX24	sorting nexin 24	24hpi	-1.78397	5.25e-07	7.9e-06
ENSG00000082074	FYB	FYN binding protein	24hpi	-1.98468	5.25e-07	7.9e-06
ENSG00000176490	DIRAS1	DIRAS family, GTP-binding RAS-like 1	24hpi	-1.33648	5.25e-07	7.9e-06
ENSG00000186174	BCL9L	B-cell CLL/lymphoma 9-like	4hpi	2.54424	3.18e-07	7.98e-06
ENSG00000046653	GPM6B	glycoprotein M6B	24hpi	-3.56807	5.38e-07	8.07e-06
ENSG00000181467	RAP2B	RAP2B, member of RAS oncogene family	4hpi	-1.05225	3.24e-07	8.11e-06
ENSG00000141873	SLC39A3	solute carrier family 39 (zinc transporter), member 3	24hpi	-1.30835	5.41e-07	8.11e-06
ENSG00000185361	TNFAIP8L1	tumor necrosis factor, alpha-induced protein 8-like 1	24hpi	1.34623	5.42e-07	8.12e-06
ENSG00000146426	TIAM2	T-cell lymphoma invasion and metastasis 2	4hpi	1.62031	3.26e-07	8.16e-06
ENSG00000198924	DCLRE1A	DNA cross-link repair 1A	24hpi	-1.56296	5.54e-07	8.29e-06
ENSG00000107968	MAP3K8	mitogen-activated protein kinase kinase kinase 8	4hpi	1.43457	3.37e-07	8.4e-06
ENSG00000119508	NR4A3	nuclear receptor subfamily 4, group A, member 3	4hpi	2.18418	3.39e-07	8.42e-06
ENSG00000149177	PTPRJ	protein tyrosine phosphatase, receptor type, J	4hpi	1.03847	3.38e-07	8.42e-06
ENSG00000143554	SLC27A3	solute carrier family 27 (fatty acid transporter), member 3	4hpi	-1.44479	3.42e-07	8.5e-06
ENSG00000151151	IPMK	inositol polyphosphate multikinase	24hpi	1.78791	5.92e-07	8.85e-06
ENSG00000182378	PLCXD1	phosphatidylinositol-specific phospholipase C, X domain containing 1	4hpi	-1.07453	3.58e-07	8.87e-06
ENSG00000149761	NUDT22	nudix (nucleoside diphosphate linked moiety X)-type motif 22	4hpi	-1.31948	3.65e-07	9.02e-06
ENSG00000132688	NES	nestin	24hpi	-1.93969	6.11e-07	9.12e-06
ENSG00000133246	PRAM1	PML-RARA regulated adaptor molecule 1	24hpi	-3.43763	6.13e-07	9.14e-06
ENSG00000185650	ZFP36L1	ZFP36 ring finger protein-like 1	4hpi	-1.37664	3.72e-07	9.17e-06
ENSG00000171596	NMUR1	neuromedin U receptor 1	24hpi	-3.35626	6.17e-07	9.18e-06
ENSG00000136305	CIDEB	cell death-inducing DFFA-like effector b	24hpi	-2.32875	6.18e-07	9.19e-06
ENSG00000172349	IL16	interleukin 16	24hpi	-1.4766	6.2e-07	9.2e-06
ENSG00000072210	ALDH3A2	aldehyde dehydrogenase 3 family, member A2	24hpi	-1.50598	6.22e-07	9.23e-06
ENSG00000168685	IL7R	interleukin 7 receptor	4hpi	2.72282	3.77e-07	9.29e-06
ENSG00000197142	ACSL5	acyl-CoA synthetase long-chain family member 5	4hpi	1.60483	3.78e-07	9.3e-06
ENSG00000164742	ADCY1	adenylate cyclase 1 (brain)	24hpi	-1.36533	6.28e-07	9.3e-06
ENSG00000062822	POLD1	polymerase (DNA directed), delta 1, catalytic subunit	4hpi	-1.22633	3.9e-07	9.56e-06
ENSG00000146278	PNRC1	proline-rich nuclear receptor coactivator 1	1hpi	2.05579	1.74e-08	9.56e-06
ENSG00000003147	ICA1	islet cell autoantigen 1, 69kDa	24hpi	-1.66753	6.47e-07	9.57e-06
ENSG00000173218	VANGL1	VANGL planar cell polarity protein 1	24hpi	-1.43976	6.55e-07	9.68e-06
ENSG00000107562	CXCL12	chemokine (C-X-C motif) ligand 12	4hpi	2.41472	4.04e-07	9.88e-06
ENSG00000143847	PPFIA4	protein tyrosine phosphatase, receptor type, f polypeptide (PTPRF), interacting protein (liprin), alpha 4	4hpi	-1.96826	4.07e-07	9.94e-06
ENSG00000115816	CEBPZ	CCAAT/enhancer binding protein (C/EBP), zeta	4hpi	1.22447	4.15e-07	1.01e-05
ENSG00000124875	CXCL6	chemokine (C-X-C motif) ligand 6	4hpi	3.12396	4.17e-07	1.01e-05
ENSG00000146950	SHROOM2	shroom family member 2	4hpi	-2.42357	4.16e-07	1.01e-05
ENSG00000175592	FOSL1	FOS-like antigen 1	24hpi	1.43192	6.86e-07	1.01e-05
ENSG00000182704	TSKU	tsukushi, small leucine rich proteoglycan	24hpi	2.78883	6.83e-07	1.01e-05
ENSG00000146070	PLA2G7	phospholipase A2, group VII (platelet-activating factor acetylhydrolase, plasma)	4hpi	1.43946	4.22e-07	1.02e-05
ENSG00000185614	FAM212A	family with sequence similarity 212, member A	4hpi	-2.01712	4.19e-07	1.02e-05
ENSG00000144455	SUMF1	sulfatase modifying factor 1	24hpi	-1.13591	7e-07	1.03e-05
ENSG00000100647	SUSD6	sushi domain containing 6	4hpi	1.64332	4.36e-07	1.05e-05
ENSG00000163082	SGPP2	sphingosine-1-phosphate phosphatase 2	24hpi	4.08061	7.11e-07	1.05e-05
ENSG00000198400	NTRK1	neurotrophic tyrosine kinase, receptor, type 1	24hpi	3.44473	7.14e-07	1.05e-05
ENSG00000103489	XYLT1	xylosyltransferase I	4hpi	-1.24756	4.44e-07	1.07e-05
ENSG00000138685	FGF2	fibroblast growth factor 2 (basic)	4hpi	2.06593	4.47e-07	1.07e-05
ENSG00000157978	LDLRAP1	low density lipoprotein receptor adaptor protein 1	4hpi	-1.55823	4.43e-07	1.07e-05
ENSG00000163823	CCR1	chemokine (C-C motif) receptor 1	4hpi	-1.11888	4.47e-07	1.07e-05
ENSG00000184574	LPAR5	lysophosphatidic acid receptor 5	4hpi	-1.91031	4.43e-07	1.07e-05
ENSG00000085871	MGST2	microsomal glutathione S-transferase 2	24hpi	-1.56594	7.31e-07	1.07e-05
ENSG00000100599	RIN3	Ras and Rab interactor 3	4hpi	1.67276	4.58e-07	1.09e-05
ENSG00000117643	MAN1C1	mannosidase, alpha, class 1C, member 1	4hpi	-1.81728	4.59e-07	1.09e-05
ENSG00000166349	RAG1	recombination activating gene 1	24hpi	-2.45669	7.53e-07	1.1e-05
ENSG00000101000	PROCR	protein C receptor, endothelial	24hpi	1.41507	7.54e-07	1.11e-05
ENSG00000140876	NUDT7	nudix (nucleoside diphosphate linked moiety X)-type motif 7	24hpi	-2.24256	7.58e-07	1.11e-05
ENSG00000011007	TCEB3	transcription elongation factor B (SIII), polypeptide 3 (110kDa, elongin A)	4hpi	1.50436	4.75e-07	1.13e-05
ENSG00000155629	PIK3AP1	phosphoinositide-3-kinase adaptor protein 1	4hpi	2.00307	4.73e-07	1.13e-05
ENSG00000169245	CXCL10	chemokine (C-X-C motif) ligand 10	4hpi	1.83807	4.83e-07	1.14e-05
ENSG00000136854	STXBP1	syntaxin binding protein 1	24hpi	1.09107	7.78e-07	1.14e-05
ENSG00000196189	SEMA4A	sema domain, immunoglobulin domain (Ig), transmembrane domain (TM) and short cytoplasmic domain, (semaphorin) 4A	24hpi	1.4054	7.83e-07	1.14e-05
ENSG00000272391	POM121C	POM121 transmembrane nucleoporin C	24hpi	1.49997	7.77e-07	1.14e-05
ENSG00000113790	EHHADH	enoyl-CoA, hydratase/3-hydroxyacyl CoA dehydrogenase	24hpi	-1.61206	7.88e-07	1.15e-05
ENSG00000167191	GPRC5B	G protein-coupled receptor, class C, group 5, member B	24hpi	3.22381	7.88e-07	1.15e-05
ENSG00000114120	SLC25A36	solute carrier family 25 (pyrimidine nucleotide carrier), member 36	24hpi	1.33748	8.09e-07	1.17e-05
ENSG00000130338	TULP4	tubby like protein 4	24hpi	1.02328	8.02e-07	1.17e-05
ENSG00000169826	CSGALNACT2	chondroitin sulfate N-acetylgalactosaminyltransferase 2	24hpi	1.47185	8.04e-07	1.17e-05
ENSG00000173210	ABLIM3	actin binding LIM protein family, member 3	24hpi	-1.29039	8.07e-07	1.17e-05
ENSG00000170412	GPRC5C	G protein-coupled receptor, class C, group 5, member C	4hpi	-2.6011	4.97e-07	1.18e-05
ENSG00000124882	EREG	epiregulin	24hpi	3.71096	8.16e-07	1.18e-05
ENSG00000065989	PDE4A	phosphodiesterase 4A, cAMP-specific	24hpi	1.69323	8.45e-07	1.22e-05
ENSG00000116711	PLA2G4A	phospholipase A2, group IVA (cytosolic, calcium-dependent)	24hpi	-1.45112	8.42e-07	1.22e-05
ENSG00000141458	NPC1	Niemann-Pick disease, type C1	24hpi	1.85441	8.47e-07	1.22e-05
ENSG00000135436	FAM186B	family with sequence similarity 186, member B	24hpi	3.45917	8.65e-07	1.24e-05
ENSG00000109046	WSB1	WD repeat and SOCS box containing 1	24hpi	1.00849	8.7e-07	1.25e-05
ENSG00000158006	PAFAH2	platelet-activating factor acetylhydrolase 2, 40kDa	24hpi	-1.26745	8.74e-07	1.26e-05
ENSG00000124813	RUNX2	runt-related transcription factor 2	24hpi	-1.44859	8.88e-07	1.27e-05
ENSG00000065413	ANKRD44	ankyrin repeat domain 44	4hpi	-1.29033	5.41e-07	1.28e-05
ENSG00000108960	MMD	monocyte to macrophage differentiation-associated	4hpi	1.5333	5.46e-07	1.28e-05
ENSG00000145414	NAF1	nuclear assembly factor 1 ribonucleoprotein	4hpi	1.33803	5.43e-07	1.28e-05
ENSG00000122026	RPL21	ribosomal protein L21	24hpi	3.49205	8.93e-07	1.28e-05
ENSG00000160111	CPAMD8	C3 and PZP-like, alpha-2-macroglobulin domain containing 8	24hpi	1.37473	8.92e-07	1.28e-05
ENSG00000120913	PDLIM2	PDZ and LIM domain 2 (mystique)	4hpi	-1.4017	5.58e-07	1.31e-05
ENSG00000163032	VSNL1	visinin-like 1	24hpi	2.81169	9.15e-07	1.31e-05
ENSG00000160223	ICOSLG	inducible T-cell co-stimulator ligand	4hpi	1.77014	5.68e-07	1.33e-05
ENSG00000178996	SNX18	sorting nexin 18	4hpi	-1.17533	5.67e-07	1.33e-05
ENSG00000005483	KMT2E	lysine (K)-specific methyltransferase 2E	4hpi	1.1426	5.75e-07	1.34e-05
ENSG00000143067	ZNF697	zinc finger protein 697	4hpi	1.09657	5.76e-07	1.34e-05
ENSG00000274286	ADRA2B	adrenoceptor alpha 2B	4hpi	-2.15095	5.73e-07	1.34e-05
ENSG00000091127	PUS7	pseudouridylate synthase 7 (putative)	24hpi	1.19519	9.37e-07	1.34e-05
ENSG00000162066	AMDHD2	amidohydrolase domain containing 2	4hpi	-1.32641	5.83e-07	1.35e-05
ENSG00000165272	AQP3	aquaporin 3 (Gill blood group)	4hpi	-1.52998	5.83e-07	1.35e-05
ENSG00000169855	ROBO1	roundabout, axon guidance receptor, homolog 1 (Drosophila)	24hpi	1.16501	9.53e-07	1.36e-05
ENSG00000271605	MILR1	mast cell immunoglobulin-like receptor 1	24hpi	-1.10159	9.61e-07	1.37e-05
ENSG00000102908	NFAT5	nuclear factor of activated T-cells 5, tonicity-responsive	4hpi	1.38004	5.95e-07	1.38e-05
ENSG00000169902	TPST1	tyrosylprotein sulfotransferase 1	4hpi	-1.36522	6.2e-07	1.43e-05
ENSG00000221955	SLC12A8	solute carrier family 12, member 8	4hpi	-1.20559	6.22e-07	1.43e-05
ENSG00000153993	SEMA3D	sema domain, immunoglobulin domain (Ig), short basic domain, secreted, (semaphorin) 3D	24hpi	-1.61152	1.01e-06	1.44e-05
ENSG00000128342	LIF	leukemia inhibitory factor	1hpi	2.69949	2.74e-08	1.44e-05
ENSG00000169220	RGS14	regulator of G-protein signaling 14	24hpi	-1.3792	1.03e-06	1.46e-05
ENSG00000005884	ITGA3	integrin, alpha 3 (antigen CD49C, alpha 3 subunit of VLA-3 receptor)	4hpi	-1.22306	6.38e-07	1.47e-05
ENSG00000018280	SLC11A1	solute carrier family 11 (proton-coupled divalent metal ion transporter), member 1	24hpi	1.30752	1.03e-06	1.47e-05
ENSG00000165071	TMEM71	transmembrane protein 71	24hpi	-3.26027	1.03e-06	1.47e-05
ENSG00000145287	PLAC8	placenta-specific 8	24hpi	-2.80935	1.05e-06	1.48e-05
ENSG00000121964	GTDC1	glycosyltransferase-like domain containing 1	4hpi	1.20363	6.47e-07	1.49e-05
ENSG00000166145	SPINT1	serine peptidase inhibitor, Kunitz type 1	4hpi	-1.28602	6.53e-07	1.5e-05
ENSG00000137203	TFAP2A	transcription factor AP-2 alpha (activating enhancer binding protein 2 alpha)	4hpi	1.86238	6.61e-07	1.51e-05
ENSG00000128928	IVD	isovaleryl-CoA dehydrogenase	4hpi	-1.0016	6.65e-07	1.52e-05
ENSG00000139572	GPR84	G protein-coupled receptor 84	24hpi	1.22332	1.08e-06	1.52e-05
ENSG00000183208	GDPGP1	GDP-D-glucose phosphorylase 1	24hpi	-1.88765	1.08e-06	1.52e-05
ENSG00000135535	CD164	CD164 molecule, sialomucin	24hpi	-1.20065	1.08e-06	1.53e-05
ENSG00000139626	ITGB7	integrin, beta 7	24hpi	-1.65277	1.08e-06	1.53e-05
ENSG00000185022	MAFF	v-maf avian musculoaponeurotic fibrosarcoma oncogene homolog F	24hpi	1.67649	1.09e-06	1.53e-05
ENSG00000158473	CD1D	CD1d molecule	4hpi	-2.30514	6.76e-07	1.54e-05
ENSG00000128271	ADORA2A	adenosine A2a receptor	4hpi	4.68934	6.82e-07	1.55e-05
ENSG00000013588	GPRC5A	G protein-coupled receptor, class C, group 5, member A	24hpi	3.93306	1.11e-06	1.56e-05
ENSG00000136040	PLXNC1	plexin C1	4hpi	1.18154	6.9e-07	1.57e-05
ENSG00000167914	GSDMA	gasdermin A	24hpi	-4.45933	1.12e-06	1.57e-05
ENSG00000073756	PTGS2	prostaglandin-endoperoxide synthase 2 (prostaglandin G/H synthase and cyclooxygenase)	1hpi	2.59345	3.09e-08	1.57e-05
ENSG00000125430	HS3ST3B1	heparan sulfate (glucosamine) 3-O-sulfotransferase 3B1	4hpi	1.70403	6.97e-07	1.58e-05
ENSG00000166444	ST5	suppression of tumorigenicity 5	4hpi	-1.75765	6.97e-07	1.58e-05
ENSG00000184831	APOO	apolipoprotein O	4hpi	1.59512	6.96e-07	1.58e-05
ENSG00000173267	SNCG	synuclein, gamma (breast cancer-specific protein 1)	24hpi	-3.355	1.12e-06	1.58e-05
ENSG00000164096	C4orf3	chromosome 4 open reading frame 3	24hpi	1.18242	1.13e-06	1.59e-05
ENSG00000184584	TMEM173	transmembrane protein 173	24hpi	-1.36517	1.14e-06	1.59e-05
ENSG00000155367	PPM1J	protein phosphatase, Mg2+/Mn2+ dependent, 1J	24hpi	-2.12357	1.15e-06	1.61e-05
ENSG00000182534	MXRA7	matrix-remodelling associated 7	24hpi	1.88004	1.17e-06	1.63e-05
ENSG00000138639	ARHGAP24	Rho GTPase activating protein 24	4hpi	1.98403	7.33e-07	1.65e-05
ENSG00000245848	CEBPA	CCAAT/enhancer binding protein (C/EBP), alpha	4hpi	-1.82222	7.33e-07	1.65e-05
ENSG00000112149	CD83	CD83 molecule	1hpi	1.38177	3.38e-08	1.65e-05
ENSG00000084710	EFR3B	EFR3 homolog B (S. cerevisiae)	24hpi	-2.00018	1.19e-06	1.66e-05
ENSG00000175262	C1orf127	chromosome 1 open reading frame 127	24hpi	-3.0865	1.21e-06	1.68e-05
ENSG00000110057	UNC93B1	unc-93 homolog B1 (C. elegans)	24hpi	1.21356	1.21e-06	1.69e-05
ENSG00000112309	B3GAT2	beta-1,3-glucuronyltransferase 2	4hpi	3.8973	7.58e-07	1.7e-05
ENSG00000112701	SENP6	SUMO1/sentrin specific peptidase 6	24hpi	-1.4241	1.23e-06	1.72e-05
ENSG00000137473	TTC29	tetratricopeptide repeat domain 29	24hpi	1.85617	1.24e-06	1.72e-05
ENSG00000180044	C3orf80	chromosome 3 open reading frame 80	24hpi	-1.76203	1.24e-06	1.72e-05
ENSG00000028137	TNFRSF1B	tumor necrosis factor receptor superfamily, member 1B	4hpi	1.35814	7.81e-07	1.75e-05
ENSG00000138035	PNPT1	polyribonucleotide nucleotidyltransferase 1	24hpi	1.94116	1.27e-06	1.76e-05
ENSG00000156453	PCDH1	protocadherin 1	4hpi	-1.91123	7.88e-07	1.77e-05
ENSG00000164181	ELOVL7	ELOVL fatty acid elongase 7	24hpi	1.81335	1.29e-06	1.79e-05
ENSG00000169403	PTAFR	platelet-activating factor receptor	24hpi	2.22572	1.29e-06	1.79e-05
ENSG00000184584	TMEM173	transmembrane protein 173	4hpi	-1.38751	8.03e-07	1.8e-05
ENSG00000064999	ANKS1A	ankyrin repeat and sterile alpha motif domain containing 1A	4hpi	-1.13822	8.16e-07	1.81e-05
ENSG00000148158	SNX30	sorting nexin family member 30	4hpi	-1.24234	8.09e-07	1.81e-05
ENSG00000162772	ATF3	activating transcription factor 3	4hpi	-1.24311	8.14e-07	1.81e-05
ENSG00000112297	AIM1	absent in melanoma 1	24hpi	-1.29166	1.31e-06	1.81e-05
ENSG00000163870	TPRA1	transmembrane protein, adipocyte asscociated 1	24hpi	1.40921	1.31e-06	1.81e-05
ENSG00000172939	OXSR1	oxidative stress responsive 1	24hpi	1.0364	1.31e-06	1.81e-05
ENSG00000092871	RFFL	ring finger and FYVE-like domain containing E3 ubiquitin protein ligase	4hpi	1.41304	8.21e-07	1.82e-05
ENSG00000166816	LDHD	lactate dehydrogenase D	4hpi	-6.4295	8.26e-07	1.83e-05
ENSG00000184489	PTP4A3	protein tyrosine phosphatase type IVA, member 3	4hpi	-1.49773	8.31e-07	1.84e-05
ENSG00000155760	FZD7	frizzled class receptor 7	4hpi	-1.1362	8.37e-07	1.85e-05
ENSG00000154310	TNIK	TRAF2 and NCK interacting kinase	24hpi	1.3728	1.34e-06	1.85e-05
ENSG00000167657	DAPK3	death-associated protein kinase 3	24hpi	1.26356	1.35e-06	1.86e-05
ENSG00000127947	PTPN12	protein tyrosine phosphatase, non-receptor type 12	4hpi	1.10797	8.51e-07	1.88e-05
ENSG00000151117	TMEM86A	transmembrane protein 86A	24hpi	-1.62432	1.38e-06	1.9e-05
ENSG00000181982	CCDC149	coiled-coil domain containing 149	4hpi	-1.13877	8.67e-07	1.91e-05
ENSG00000106804	C5	complement component 5	24hpi	-1.66657	1.39e-06	1.92e-05
ENSG00000027869	SH2D2A	SH2 domain containing 2A	24hpi	2.57027	1.41e-06	1.94e-05
ENSG00000122035	RASL11A	RAS-like, family 11, member A	4hpi	3.20074	8.85e-07	1.95e-05
ENSG00000136634	IL10	interleukin 10	4hpi	3.49559	8.95e-07	1.96e-05
ENSG00000113742	CPEB4	cytoplasmic polyadenylation element binding protein 4	24hpi	1.33511	1.43e-06	1.96e-05
ENSG00000203685	C1orf95	chromosome 1 open reading frame 95	24hpi	-1.90061	1.44e-06	1.97e-05
ENSG00000149418	ST14	suppression of tumorigenicity 14 (colon carcinoma)	24hpi	-1.05553	1.45e-06	1.98e-05
ENSG00000110002	VWA5A	von Willebrand factor A domain containing 5A	24hpi	-1.61153	1.46e-06	1.99e-05
ENSG00000171346	KRT15	keratin 15	24hpi	-2.57661	1.46e-06	1.99e-05
ENSG00000135077	HAVCR2	hepatitis A virus cellular receptor 2	4hpi	-1.18923	9.16e-07	2e-05
ENSG00000185669	SNAI3	snail family zinc finger 3	4hpi	-2.2294	9.17e-07	2e-05
ENSG00000088826	SMOX	spermine oxidase	24hpi	1.5984	1.48e-06	2.02e-05
ENSG00000085978	ATG16L1	autophagy related 16-like 1 (S. cerevisiae)	4hpi	-1.2025	9.32e-07	2.03e-05
ENSG00000177707	PVRL3	poliovirus receptor-related 3	24hpi	2.11689	1.49e-06	2.03e-05
ENSG00000232859	LYRM9	LYR motif containing 9	24hpi	-2.15641	1.5e-06	2.04e-05
ENSG00000196730	DAPK1	death-associated protein kinase 1	4hpi	-1.10468	9.41e-07	2.05e-05
ENSG00000111669	TPI1	triosephosphate isomerase 1	24hpi	1.354	1.5e-06	2.05e-05
ENSG00000111452	GPR133	G protein-coupled receptor 133	24hpi	-1.9936	1.52e-06	2.06e-05
ENSG00000056972	TRAF3IP2	TRAF3 interacting protein 2	4hpi	1.27006	9.56e-07	2.08e-05
ENSG00000172725	CORO1B	coronin, actin binding protein, 1B	4hpi	-1.10623	9.64e-07	2.09e-05
ENSG00000151012	SLC7A11	solute carrier family 7 (anionic amino acid transporter light chain, xc- system), member 11	4hpi	1.74091	9.74e-07	2.11e-05
ENSG00000196781	TLE1	transducin-like enhancer of split 1 (E(sp1) homolog, Drosophila)	24hpi	1.25257	1.56e-06	2.11e-05
ENSG00000154889	MPPE1	metallophosphoesterase 1	4hpi	-1.14032	9.93e-07	2.14e-05
ENSG00000162783	IER5	immediate early response 5	4hpi	1.37596	9.99e-07	2.15e-05
ENSG00000213853	EMP2	epithelial membrane protein 2	4hpi	2.38515	9.97e-07	2.15e-05
ENSG00000172716	SLFN11	schlafen family member 11	4hpi	-1.02746	1.01e-06	2.16e-05
ENSG00000160213	CSTB	cystatin B (stefin B)	24hpi	1.36144	1.61e-06	2.18e-05
ENSG00000164164	OTUD4	OTU deubiquitinase 4	24hpi	1.15876	1.62e-06	2.19e-05
ENSG00000166592	RRAD	Ras-related associated with diabetes	24hpi	4.0413	1.62e-06	2.19e-05
ENSG00000107249	GLIS3	GLIS family zinc finger 3	4hpi	1.44285	1.03e-06	2.21e-05
ENSG00000166073	GPR176	G protein-coupled receptor 176	24hpi	1.68186	1.63e-06	2.21e-05
ENSG00000137710	RDX	radixin	24hpi	1.21859	1.66e-06	2.24e-05
ENSG00000151062	CACNA2D4	calcium channel, voltage-dependent, alpha 2/delta subunit 4	24hpi	-1.03492	1.66e-06	2.24e-05
ENSG00000167261	DPEP2	dipeptidase 2	24hpi	-3.68442	1.66e-06	2.24e-05
ENSG00000166927	MS4A7	membrane-spanning 4-domains, subfamily A, member 7	24hpi	1.24995	1.68e-06	2.26e-05
ENSG00000137693	YAP1	Yes-associated protein 1	24hpi	1.50981	1.69e-06	2.27e-05
ENSG00000087245	MMP2	matrix metallopeptidase 2 (gelatinase A, 72kDa gelatinase, 72kDa type IV collagenase)	24hpi	-1.21387	1.71e-06	2.29e-05
ENSG00000164330	EBF1	early B-cell factor 1	24hpi	2.21673	1.71e-06	2.29e-05
ENSG00000158769	F11R	F11 receptor	24hpi	-1.16817	1.71e-06	2.3e-05
ENSG00000182667	NTM	neurotrimin	24hpi	-3.26643	1.73e-06	2.31e-05
ENSG00000197872	FAM49A	family with sequence similarity 49, member A	4hpi	1.60878	1.09e-06	2.34e-05
ENSG00000271503	CCL5	chemokine (C-C motif) ligand 5	24hpi	1.43184	1.75e-06	2.34e-05
ENSG00000173198	CYSLTR1	cysteinyl leukotriene receptor 1	24hpi	-2.47877	1.76e-06	2.35e-05
ENSG00000136205	TNS3	tensin 3	4hpi	-1.07639	1.1e-06	2.36e-05
ENSG00000106948	AKNA	AT-hook transcription factor	4hpi	-1.30057	1.11e-06	2.37e-05
ENSG00000148057	IDNK	idnK, gluconokinase homolog (E. coli)	24hpi	-1.62754	1.78e-06	2.37e-05
ENSG00000057657	PRDM1	PR domain containing 1, with ZNF domain	4hpi	1.66049	1.13e-06	2.4e-05
ENSG00000134243	SORT1	sortilin 1	4hpi	-1.50465	1.13e-06	2.4e-05
ENSG00000153976	HS3ST3A1	heparan sulfate (glucosamine) 3-O-sulfotransferase 3A1	4hpi	1.8755	1.13e-06	2.4e-05
ENSG00000204371	EHMT2	euchromatic histone-lysine N-methyltransferase 2	4hpi	-1.36415	1.14e-06	2.42e-05
ENSG00000152684	PELO	pelota homolog (Drosophila)	24hpi	1.33992	1.81e-06	2.42e-05
ENSG00000114013	CD86	CD86 molecule	4hpi	1.8513	1.16e-06	2.45e-05
ENSG00000023892	DEF6	differentially expressed in FDCP 6 homolog (mouse)	24hpi	-1.49965	1.84e-06	2.45e-05
ENSG00000111490	TBC1D30	TBC1 domain family, member 30	4hpi	1.79078	1.16e-06	2.46e-05
ENSG00000132405	TBC1D14	TBC1 domain family, member 14	24hpi	-1.03096	1.87e-06	2.49e-05
ENSG00000186431	FCAR	Fc fragment of IgA, receptor for	24hpi	2.04289	1.88e-06	2.5e-05
ENSG00000154127	UBASH3B	ubiquitin associated and SH3 domain containing B	24hpi	-1.48558	1.9e-06	2.51e-05
ENSG00000168621	GDNF	glial cell derived neurotrophic factor	24hpi	3.55726	1.89e-06	2.51e-05
ENSG00000106692	FKTN	fukutin	4hpi	1.22283	1.2e-06	2.52e-05
ENSG00000198719	DLL1	delta-like 1 (Drosophila)	4hpi	2.27635	1.19e-06	2.52e-05
ENSG00000089041	P2RX7	purinergic receptor P2X, ligand gated ion channel, 7	24hpi	2.16167	1.91e-06	2.52e-05
ENSG00000114796	KLHL24	kelch-like family member 24	24hpi	1.24854	1.91e-06	2.52e-05
ENSG00000105851	PIK3CG	phosphatidylinositol-4,5-bisphosphate 3-kinase, catalytic subunit gamma	24hpi	-1.17202	1.92e-06	2.53e-05
ENSG00000164430	MB21D1	Mab-21 domain containing 1	24hpi	1.20727	1.92e-06	2.53e-05
ENSG00000091136	LAMB1	laminin, beta 1	24hpi	2.23726	1.94e-06	2.55e-05
ENSG00000157978	LDLRAP1	low density lipoprotein receptor adaptor protein 1	24hpi	-1.49109	1.94e-06	2.56e-05
ENSG00000120278	PLEKHG1	pleckstrin homology domain containing, family G (with RhoGef domain) member 1	4hpi	3.45663	1.23e-06	2.58e-05
ENSG00000176155	CCDC57	coiled-coil domain containing 57	24hpi	1.35145	1.96e-06	2.58e-05
ENSG00000101187	SLCO4A1	solute carrier organic anion transporter family, member 4A1	24hpi	2.16777	1.99e-06	2.6e-05
ENSG00000112379	KIAA1244	KIAA1244	24hpi	1.3249	1.99e-06	2.6e-05
ENSG00000155093	PTPRN2	protein tyrosine phosphatase, receptor type, N polypeptide 2	24hpi	-1.34976	2e-06	2.61e-05
ENSG00000123240	OPTN	optineurin	24hpi	2.10568	2.04e-06	2.67e-05
ENSG00000168556	ING2	inhibitor of growth family, member 2	4hpi	1.60094	1.28e-06	2.68e-05
ENSG00000178175	ZNF366	zinc finger protein 366	4hpi	-1.41568	1.29e-06	2.7e-05
ENSG00000018189	RUFY3	RUN and FYVE domain containing 3	4hpi	1.19721	1.3e-06	2.71e-05
ENSG00000145911	N4BP3	NEDD4 binding protein 3	4hpi	1.7775	1.3e-06	2.71e-05
ENSG00000177614	PGBD5	piggyBac transposable element derived 5	4hpi	-1.37104	1.3e-06	2.71e-05
ENSG00000163947	ARHGEF3	Rho guanine nucleotide exchange factor (GEF) 3	4hpi	-1.16697	1.31e-06	2.72e-05
ENSG00000106546	AHR	aryl hydrocarbon receptor	4hpi	1.54679	1.33e-06	2.74e-05
ENSG00000171174	RBKS	ribokinase	4hpi	2.81797	1.32e-06	2.74e-05
ENSG00000103485	QPRT	quinolinate phosphoribosyltransferase	4hpi	-1.16254	1.35e-06	2.78e-05
ENSG00000104219	ZDHHC2	zinc finger, DHHC-type containing 2	24hpi	-1.14114	2.13e-06	2.78e-05
ENSG00000153234	NR4A2	nuclear receptor subfamily 4, group A, member 2	4hpi	2.74365	1.36e-06	2.79e-05
ENSG00000075426	FOSL2	FOS-like antigen 2	4hpi	1.8647	1.36e-06	2.81e-05
ENSG00000163029	SMC6	structural maintenance of chromosomes 6	4hpi	1.07987	1.37e-06	2.82e-05
ENSG00000183160	TMEM119	transmembrane protein 119	24hpi	2.08163	2.18e-06	2.85e-05
ENSG00000174799	CEP135	centrosomal protein 135kDa	4hpi	1.03632	1.4e-06	2.88e-05
ENSG00000068831	RASGRP2	RAS guanyl releasing protein 2 (calcium and DAG-regulated)	24hpi	-2.63869	2.24e-06	2.91e-05
ENSG00000132329	RAMP1	receptor (G protein-coupled) activity modifying protein 1	24hpi	-1.79799	2.23e-06	2.91e-05
ENSG00000134086	VHL	von Hippel-Lindau tumor suppressor, E3 ubiquitin protein ligase	4hpi	1.15527	1.42e-06	2.92e-05
ENSG00000185518	SV2B	synaptic vesicle glycoprotein 2B	24hpi	-3.64744	2.26e-06	2.93e-05
ENSG00000183784	C9orf66	chromosome 9 open reading frame 66	24hpi	-2.42345	2.28e-06	2.96e-05
ENSG00000126266	FFAR1	free fatty acid receptor 1	24hpi	-2.87537	2.29e-06	2.97e-05
ENSG00000121316	PLBD1	phospholipase B domain containing 1	24hpi	-1.3637	2.33e-06	3.02e-05
ENSG00000169252	ADRB2	adrenoceptor beta 2, surface	24hpi	-2.0707	2.35e-06	3.05e-05
ENSG00000115956	PLEK	pleckstrin	4hpi	1.72302	1.5e-06	3.07e-05
ENSG00000186472	PCLO	piccolo presynaptic cytomatrix protein	24hpi	-1.58932	2.37e-06	3.07e-05
ENSG00000092067	CEBPE	CCAAT/enhancer binding protein (C/EBP), epsilon	4hpi	-1.99436	1.51e-06	3.08e-05
ENSG00000106415	GLCCI1	glucocorticoid induced transcript 1	4hpi	-1.19174	1.51e-06	3.08e-05
ENSG00000196405	EVL	Enah/Vasp-like	4hpi	-1.07172	1.52e-06	3.09e-05
ENSG00000115525	ST3GAL5	ST3 beta-galactoside alpha-2,3-sialyltransferase 5	4hpi	-1.0864	1.53e-06	3.11e-05
ENSG00000065413	ANKRD44	ankyrin repeat domain 44	24hpi	-1.22498	2.41e-06	3.11e-05
ENSG00000162337	LRP5	low density lipoprotein receptor-related protein 5	24hpi	-1.41192	2.45e-06	3.16e-05
ENSG00000167077	MEI1	meiosis inhibitor 1	24hpi	1.2477	2.47e-06	3.19e-05
ENSG00000110455	ACCS	1-aminocyclopropane-1-carboxylate synthase homolog (Arabidopsis)(non-functional)	24hpi	-1.40203	2.49e-06	3.21e-05
ENSG00000167034	NKX3-1	NK3 homeobox 1	24hpi	3.24797	2.52e-06	3.23e-05
ENSG00000213585	VDAC1	voltage-dependent anion channel 1	24hpi	1.27143	2.51e-06	3.23e-05
ENSG00000095739	BAMBI	BMP and activin membrane-bound inhibitor	24hpi	2.09621	2.52e-06	3.24e-05
ENSG00000170537	TMC7	transmembrane channel-like 7	24hpi	-2.3165	2.54e-06	3.26e-05
ENSG00000078043	PIAS2	protein inhibitor of activated STAT, 2	24hpi	-1.20779	2.58e-06	3.3e-05
ENSG00000115159	GPD2	glycerol-3-phosphate dehydrogenase 2 (mitochondrial)	24hpi	1.27019	2.57e-06	3.3e-05
ENSG00000086619	ERO1LB	ERO1-like beta (S. cerevisiae)	4hpi	1.02801	1.65e-06	3.33e-05
ENSG00000136158	SPRY2	sprouty homolog 2 (Drosophila)	4hpi	-1.24873	1.66e-06	3.37e-05
ENSG00000140538	NTRK3	neurotrophic tyrosine kinase, receptor, type 3	24hpi	4.2076	2.64e-06	3.37e-05
ENSG00000080608	KIAA0020	KIAA0020	4hpi	1.30622	1.68e-06	3.38e-05
ENSG00000198604	BAZ1A	bromodomain adjacent to zinc finger domain, 1A	4hpi	1.30779	1.68e-06	3.38e-05
ENSG00000186354	C9orf47	chromosome 9 open reading frame 47	24hpi	2.9361	2.65e-06	3.39e-05
ENSG00000145390	USP53	ubiquitin specific peptidase 53	4hpi	1.50269	1.69e-06	3.4e-05
ENSG00000263001	GTF2I	general transcription factor IIi	24hpi	1.14663	2.67e-06	3.4e-05
ENSG00000148481	FAM188A	family with sequence similarity 188, member A	24hpi	1.3843	2.68e-06	3.41e-05
ENSG00000154016	GRAP	GRB2-related adaptor protein	24hpi	-1.98612	2.68e-06	3.41e-05
ENSG00000175505	CLCF1	cardiotrophin-like cytokine factor 1	24hpi	2.11339	2.67e-06	3.41e-05
ENSG00000169548	ZNF280A	zinc finger protein 280A	4hpi	-2.01578	1.7e-06	3.42e-05
ENSG00000276045	ORAI1	ORAI calcium release-activated calcium modulator 1	4hpi	1.2586	1.7e-06	3.42e-05
ENSG00000175265	GOLGA8A	golgin A8 family, member A	24hpi	1.47672	2.75e-06	3.5e-05
ENSG00000106066	CPVL	carboxypeptidase, vitellogenic-like	24hpi	-1.60561	2.76e-06	3.51e-05
ENSG00000067842	ATP2B3	ATPase, Ca++ transporting, plasma membrane 3	24hpi	-2.66969	2.78e-06	3.52e-05
ENSG00000100626	GALNT16	polypeptide N-acetylgalactosaminyltransferase 16	24hpi	-3.57032	2.78e-06	3.52e-05
ENSG00000163219	ARHGAP25	Rho GTPase activating protein 25	24hpi	-1.16677	2.8e-06	3.54e-05
ENSG00000196562	SULF2	sulfatase 2	24hpi	2.22323	2.79e-06	3.54e-05
ENSG00000248905	FMN1	formin 1	24hpi	1.95162	2.82e-06	3.56e-05
ENSG00000160703	NLRX1	NLR family member X1	24hpi	-1.44232	2.84e-06	3.58e-05
ENSG00000102539	MLNR	motilin receptor	24hpi	-2.62038	2.84e-06	3.59e-05
ENSG00000180611	MB21D2	Mab-21 domain containing 2	4hpi	3.19197	1.8e-06	3.6e-05
ENSG00000096060	FKBP5	FK506 binding protein 5	24hpi	1.41304	2.9e-06	3.65e-05
ENSG00000102921	N4BP1	NEDD4 binding protein 1	24hpi	1.04405	2.9e-06	3.65e-05
ENSG00000196155	PLEKHG4	pleckstrin homology domain containing, family G (with RhoGef domain) member 4	24hpi	-1.43824	2.9e-06	3.65e-05
ENSG00000198774	RASSF9	Ras association (RalGDS/AF-6) domain family (N-terminal) member 9	24hpi	1.78138	2.9e-06	3.65e-05
ENSG00000134917	ADAMTS8	ADAM metallopeptidase with thrombospondin type 1 motif, 8	24hpi	-2.18074	2.92e-06	3.67e-05
ENSG00000170323	FABP4	fatty acid binding protein 4, adipocyte	24hpi	-3.37468	2.92e-06	3.67e-05
ENSG00000108622	ICAM2	intercellular adhesion molecule 2	24hpi	-1.45527	2.96e-06	3.71e-05
ENSG00000049247	UTS2	urotensin 2	24hpi	-1.11904	2.98e-06	3.73e-05
ENSG00000165617	DACT1	dishevelled-binding antagonist of beta-catenin 1	24hpi	2.42632	2.98e-06	3.73e-05
ENSG00000111252	SH2B3	SH2B adaptor protein 3	24hpi	1.02896	2.99e-06	3.74e-05
ENSG00000169131	ZNF354A	zinc finger protein 354A	4hpi	1.31075	1.88e-06	3.75e-05
ENSG00000175567	UCP2	uncoupling protein 2 (mitochondrial, proton carrier)	24hpi	-1.27991	3.03e-06	3.78e-05
ENSG00000154548	SRSF12	serine/arginine-rich splicing factor 12	4hpi	2.76112	1.9e-06	3.79e-05
ENSG00000087085	ACHE	acetylcholinesterase (Yt blood group)	24hpi	2.39989	3.08e-06	3.83e-05
ENSG00000108813	DLX4	distal-less homeobox 4	24hpi	-2.6261	3.08e-06	3.83e-05
ENSG00000197471	SPN	sialophorin	24hpi	-1.38387	3.07e-06	3.83e-05
ENSG00000164266	SPINK1	serine peptidase inhibitor, Kazal type 1	24hpi	5.47161	3.09e-06	3.84e-05
ENSG00000133612	AGAP3	ArfGAP with GTPase domain, ankyrin repeat and PH domain 3	24hpi	1.19247	3.15e-06	3.91e-05
ENSG00000145425	RPS3A	ribosomal protein S3A	24hpi	2.98345	3.15e-06	3.91e-05
ENSG00000146278	PNRC1	proline-rich nuclear receptor coactivator 1	24hpi	1.67853	3.17e-06	3.93e-05
ENSG00000082293	COL19A1	collagen, type XIX, alpha 1	24hpi	2.85921	3.19e-06	3.95e-05
ENSG00000164292	RHOBTB3	Rho-related BTB domain containing 3	24hpi	1.5777	3.19e-06	3.95e-05
ENSG00000082781	ITGB5	integrin, beta 5	4hpi	-1.15177	2.01e-06	4e-05
ENSG00000150337	FCGR1A	Fc fragment of IgG, high affinity Ia, receptor (CD64)	24hpi	-2.4818	3.26e-06	4.03e-05
ENSG00000100311	PDGFB	platelet-derived growth factor beta polypeptide	24hpi	2.38851	3.28e-06	4.04e-05
ENSG00000023608	SNAPC1	small nuclear RNA activating complex, polypeptide 1, 43kDa	4hpi	1.78422	2.05e-06	4.07e-05
ENSG00000169504	CLIC4	chloride intracellular channel 4	4hpi	1.15628	2.06e-06	4.07e-05
ENSG00000173706	HEG1	heart development protein with EGF-like domains 1	4hpi	-1.09162	2.07e-06	4.08e-05
ENSG00000105717	PBX4	pre-B-cell leukemia homeobox 4	4hpi	2.36714	2.09e-06	4.13e-05
ENSG00000145864	GABRB2	gamma-aminobutyric acid (GABA) A receptor, beta 2	24hpi	-3.13678	3.35e-06	4.13e-05
ENSG00000134779	TPGS2	tubulin polyglutamylase complex subunit 2	24hpi	-1.11028	3.42e-06	4.2e-05
ENSG00000151704	KCNJ1	potassium channel, inwardly rectifying subfamily J, member 1	24hpi	-1.30899	3.42e-06	4.2e-05
ENSG00000171488	LRRC8C	leucine rich repeat containing 8 family, member C	24hpi	-1.26702	3.42e-06	4.2e-05
ENSG00000109158	GABRA4	gamma-aminobutyric acid (GABA) A receptor, alpha 4	24hpi	-2.62734	3.43e-06	4.22e-05
ENSG00000163347	CLDN1	claudin 1	24hpi	3.1573	3.44e-06	4.22e-05
ENSG00000168394	TAP1	transporter 1, ATP-binding cassette, sub-family B (MDR/TAP)	24hpi	1.28341	3.47e-06	4.26e-05
ENSG00000120738	EGR1	early growth response 1	24hpi	2.04081	3.49e-06	4.27e-05
ENSG00000182578	CSF1R	colony stimulating factor 1 receptor	4hpi	-1.0179	2.17e-06	4.28e-05
ENSG00000131724	IL13RA1	interleukin 13 receptor, alpha 1	4hpi	1.0323	2.2e-06	4.33e-05
ENSG00000147130	ZMYM3	zinc finger, MYM-type 3	4hpi	-1.54698	2.21e-06	4.35e-05
ENSG00000163682	RPL9	ribosomal protein L9	24hpi	2.43853	3.56e-06	4.35e-05
ENSG00000106415	GLCCI1	glucocorticoid induced transcript 1	24hpi	-1.21311	3.62e-06	4.42e-05
ENSG00000119139	TJP2	tight junction protein 2	4hpi	1.71141	2.28e-06	4.45e-05
ENSG00000133985	TTC9	tetratricopeptide repeat domain 9	4hpi	1.73607	2.28e-06	4.45e-05
ENSG00000178338	ZNF354B	zinc finger protein 354B	4hpi	1.43605	2.27e-06	4.45e-05
ENSG00000153815	CMIP	c-Maf inducing protein	24hpi	1.0834	3.66e-06	4.46e-05
ENSG00000118242	MREG	melanoregulin	4hpi	2.04979	2.32e-06	4.53e-05
ENSG00000072422	RHOBTB1	Rho-related BTB domain containing 1	24hpi	-2.37381	3.76e-06	4.57e-05
ENSG00000140379	BCL2A1	BCL2-related protein A1	4hpi	1.59013	2.35e-06	4.58e-05
ENSG00000060558	GNA15	guanine nucleotide binding protein (G protein), alpha 15 (Gq class)	24hpi	1.21766	3.79e-06	4.61e-05
ENSG00000103154	NECAB2	N-terminal EF-hand calcium binding protein 2	24hpi	-2.44933	3.87e-06	4.7e-05
ENSG00000197530	MIB2	mindbomb E3 ubiquitin protein ligase 2	24hpi	1.3119	3.96e-06	4.8e-05
ENSG00000186480	INSIG1	insulin induced gene 1	24hpi	1.99831	3.97e-06	4.81e-05
ENSG00000015475	BID	BH3 interacting domain death agonist	4hpi	1.1722	2.48e-06	4.83e-05
ENSG00000219607	PPP1R3G	protein phosphatase 1, regulatory subunit 3G	4hpi	-1.31007	2.5e-06	4.86e-05
ENSG00000148660	CAMK2G	calcium/calmodulin-dependent protein kinase II gamma	24hpi	-1.54173	4.02e-06	4.87e-05
ENSG00000138835	RGS3	regulator of G-protein signaling 3	4hpi	-1.2626	2.52e-06	4.89e-05
ENSG00000171227	TMEM37	transmembrane protein 37	4hpi	-2.88514	2.53e-06	4.9e-05
ENSG00000106615	RHEB	Ras homolog enriched in brain	4hpi	1.04405	2.64e-06	5.1e-05
ENSG00000124145	SDC4	syndecan 4	4hpi	1.42186	2.65e-06	5.1e-05
ENSG00000177425	PAWR	PRKC, apoptosis, WT1, regulator	4hpi	1.66514	2.66e-06	5.11e-05
ENSG00000110324	IL10RA	interleukin 10 receptor, alpha	24hpi	-1.24694	4.24e-06	5.13e-05
ENSG00000166922	SCG5	secretogranin V (7B2 protein)	24hpi	2.0635	4.26e-06	5.15e-05
ENSG00000105971	CAV2	caveolin 2	24hpi	1.73295	4.29e-06	5.17e-05
ENSG00000111058	ACSS3	acyl-CoA synthetase short-chain family member 3	24hpi	-1.82427	4.29e-06	5.17e-05
ENSG00000177954	RPS27	ribosomal protein S27	24hpi	3.69653	4.29e-06	5.17e-05
ENSG00000040608	RTN4R	reticulon 4 receptor	4hpi	-2.17161	2.7e-06	5.19e-05
ENSG00000173253	DMRT2	doublesex and mab-3 related transcription factor 2	4hpi	-2.32484	2.71e-06	5.2e-05
ENSG00000006638	TBXA2R	thromboxane A2 receptor	4hpi	-1.46387	2.73e-06	5.23e-05
ENSG00000170832	USP32	ubiquitin specific peptidase 32	24hpi	1.01201	4.34e-06	5.23e-05
ENSG00000115009	CCL20	chemokine (C-C motif) ligand 20	1hpi	3.01389	1.12e-07	5.23e-05
ENSG00000059728	MXD1	MAX dimerization protein 1	24hpi	1.23746	4.4e-06	5.29e-05
ENSG00000073417	PDE8A	phosphodiesterase 8A	24hpi	1.1625	4.4e-06	5.29e-05
ENSG00000090776	EFNB1	ephrin-B1	24hpi	-1.64438	4.41e-06	5.29e-05
ENSG00000146457	WTAP	Wilms tumor 1 associated protein	1hpi	1.36019	1.18e-07	5.32e-05
ENSG00000095585	BLNK	B-cell linker	24hpi	-3.76906	4.45e-06	5.33e-05
ENSG00000129538	RNASE1	ribonuclease, RNase A family, 1 (pancreatic)	24hpi	-3.55132	4.54e-06	5.43e-05
ENSG00000103490	PYCARD	PYD and CARD domain containing	4hpi	-1.56577	2.85e-06	5.45e-05
ENSG00000109107	ALDOC	aldolase C, fructose-bisphosphate	24hpi	1.67835	4.56e-06	5.45e-05
ENSG00000170681	MURC	muscle-related coiled-coil protein	24hpi	1.64926	4.69e-06	5.61e-05
ENSG00000146243	IRAK1BP1	interleukin-1 receptor-associated kinase 1 binding protein 1	24hpi	-1.95494	4.73e-06	5.64e-05
ENSG00000180855	ZNF443	zinc finger protein 443	24hpi	-2.94489	4.74e-06	5.64e-05
ENSG00000178226	PRSS36	protease, serine, 36	24hpi	-1.62295	4.76e-06	5.67e-05
ENSG00000137841	PLCB2	phospholipase C, beta 2	24hpi	-1.43884	4.85e-06	5.76e-05
ENSG00000205927	OLIG2	oligodendrocyte lineage transcription factor 2	4hpi	1.62436	3.03e-06	5.77e-05
ENSG00000273604	C17orf96	chromosome 17 open reading frame 96	4hpi	2.61629	3.05e-06	5.8e-05
ENSG00000156313	RPGR	retinitis pigmentosa GTPase regulator	24hpi	1.01668	4.89e-06	5.81e-05
ENSG00000110958	PTGES3	prostaglandin E synthase 3 (cytosolic)	24hpi	1.06959	4.93e-06	5.85e-05
ENSG00000152558	TMEM123	transmembrane protein 123	24hpi	1.35791	4.95e-06	5.86e-05
ENSG00000169248	CXCL11	chemokine (C-X-C motif) ligand 11	4hpi	2.15912	3.09e-06	5.87e-05
ENSG00000163121	NEURL3	neuralized E3 ubiquitin protein ligase 3	24hpi	3.3532	4.96e-06	5.87e-05
ENSG00000066248	NGEF	neuronal guanine nucleotide exchange factor	4hpi	-1.39178	3.16e-06	5.97e-05
ENSG00000080345	RIF1	replication timing regulatory factor 1	4hpi	1.00903	3.15e-06	5.97e-05
ENSG00000164674	SYTL3	synaptotagmin-like 3	4hpi	1.4809	3.16e-06	5.97e-05
ENSG00000197860	SGTB	small glutamine-rich tetratricopeptide repeat (TPR)-containing, beta	4hpi	1.35126	3.15e-06	5.97e-05
ENSG00000136040	PLXNC1	plexin C1	24hpi	1.09857	5.06e-06	5.98e-05
ENSG00000156508	EEF1A1	eukaryotic translation elongation factor 1 alpha 1	24hpi	2.05638	5.06e-06	5.98e-05
ENSG00000247596	TWF2	twinfilin actin-binding protein 2	4hpi	-1.32118	3.19e-06	6.01e-05
ENSG00000102393	GLA	galactosidase, alpha	24hpi	1.09606	5.1e-06	6.03e-05
ENSG00000172572	PDE3A	phosphodiesterase 3A, cGMP-inhibited	24hpi	2.851	5.12e-06	6.04e-05
ENSG00000068079	IFI35	interferon-induced protein 35	24hpi	1.3424	5.14e-06	6.05e-05
ENSG00000133121	STARD13	StAR-related lipid transfer (START) domain containing 13	4hpi	-1.36832	3.22e-06	6.06e-05
ENSG00000184897	H1FX	H1 histone family, member X	4hpi	-1.13191	3.24e-06	6.07e-05
ENSG00000214114	MYCBP	MYC binding protein	24hpi	-1.23874	5.18e-06	6.09e-05
ENSG00000169604	ANTXR1	anthrax toxin receptor 1	24hpi	-1.51287	5.19e-06	6.11e-05
ENSG00000178573	MAF	v-maf avian musculoaponeurotic fibrosarcoma oncogene homolog	4hpi	-1.58731	3.29e-06	6.17e-05
ENSG00000000971	CFH	complement factor H	24hpi	3.39665	5.25e-06	6.17e-05
ENSG00000276600	RAB7B	RAB7B, member RAS oncogene family	4hpi	-1.04522	3.3e-06	6.18e-05
ENSG00000059378	PARP12	poly (ADP-ribose) polymerase family, member 12	24hpi	1.18311	5.28e-06	6.2e-05
ENSG00000167216	KATNAL2	katanin p60 subunit A-like 2	24hpi	-2.65447	5.31e-06	6.23e-05
ENSG00000160932	LY6E	lymphocyte antigen 6 complex, locus E	24hpi	1.33242	5.39e-06	6.31e-05
ENSG00000139211	AMIGO2	adhesion molecule with Ig-like domain 2	4hpi	1.4075	3.41e-06	6.37e-05
ENSG00000174233	ADCY6	adenylate cyclase 6	4hpi	-1.30342	3.41e-06	6.37e-05
ENSG00000137747	TMPRSS13	transmembrane protease, serine 13	24hpi	-2.65555	5.47e-06	6.4e-05
ENSG00000167208	SNX20	sorting nexin 20	24hpi	-1.03463	5.5e-06	6.43e-05
ENSG00000184508	HDDC3	HD domain containing 3	24hpi	-1.48643	5.51e-06	6.43e-05
ENSG00000166188	ZNF319	zinc finger protein 319	24hpi	-1.20024	5.55e-06	6.48e-05
ENSG00000147488	ST18	suppression of tumorigenicity 18, zinc finger	24hpi	2.47644	5.6e-06	6.54e-05
ENSG00000150510	FAM124A	family with sequence similarity 124A	24hpi	1.55868	5.61e-06	6.54e-05
ENSG00000163017	ACTG2	actin, gamma 2, smooth muscle, enteric	24hpi	-2.70496	5.63e-06	6.55e-05
ENSG00000049759	NEDD4L	neural precursor cell expressed, developmentally down-regulated 4-like, E3 ubiquitin protein ligase	4hpi	1.48132	3.52e-06	6.56e-05
ENSG00000162373	BEND5	BEN domain containing 5	24hpi	2.91556	5.66e-06	6.58e-05
ENSG00000104974	LILRA1	leukocyte immunoglobulin-like receptor, subfamily A (with TM domain), member 1	24hpi	-2.12797	5.73e-06	6.66e-05
ENSG00000186716	BCR	breakpoint cluster region	24hpi	1.12692	5.75e-06	6.68e-05
ENSG00000181982	CCDC149	coiled-coil domain containing 149	24hpi	-1.08601	5.81e-06	6.74e-05
ENSG00000111885	MAN1A1	mannosidase, alpha, class 1A, member 1	4hpi	-1.15183	3.63e-06	6.75e-05
ENSG00000147614	ATP6V0D2	ATPase, H+ transporting, lysosomal 38kDa, V0 subunit d2	24hpi	2.49154	5.94e-06	6.89e-05
ENSG00000118515	SGK1	serum/glucocorticoid regulated kinase 1	24hpi	1.37698	5.98e-06	6.93e-05
ENSG00000137871	ZNF280D	zinc finger protein 280D	24hpi	-1.12023	5.99e-06	6.93e-05
ENSG00000122224	LY9	lymphocyte antigen 9	24hpi	-1.68265	6.05e-06	6.99e-05
ENSG00000168936	TMEM129	transmembrane protein 129, E3 ubiquitin protein ligase	4hpi	-1.24662	3.83e-06	7.11e-05
ENSG00000182511	FES	FES proto-oncogene, tyrosine kinase	4hpi	-1.43454	3.85e-06	7.13e-05
ENSG00000175857	GAPT	GRB2-binding adaptor protein, transmembrane	24hpi	-3.54099	6.21e-06	7.17e-05
ENSG00000141696	P3H4	prolyl 3-hydroxylase family member 4 (non-enzymatic)	24hpi	-2.57487	6.23e-06	7.19e-05
ENSG00000073861	TBX21	T-box 21	24hpi	2.50396	6.25e-06	7.2e-05
ENSG00000117525	F3	coagulation factor III (thromboplastin, tissue factor)	24hpi	2.2684	6.26e-06	7.21e-05
ENSG00000119699	TGFB3	transforming growth factor, beta 3	24hpi	1.75565	6.31e-06	7.26e-05
ENSG00000104312	RIPK2	receptor-interacting serine-threonine kinase 2	24hpi	2.01598	6.33e-06	7.27e-05
ENSG00000153982	GDPD1	glycerophosphodiester phosphodiesterase domain containing 1	24hpi	-1.83456	6.38e-06	7.33e-05
ENSG00000160678	S100A1	S100 calcium binding protein A1	24hpi	-4.01613	6.4e-06	7.35e-05
ENSG00000146426	TIAM2	T-cell lymphoma invasion and metastasis 2	24hpi	1.5899	6.43e-06	7.38e-05
ENSG00000165072	MAMDC2	MAM domain containing 2	24hpi	-4.55267	6.47e-06	7.41e-05
ENSG00000121797	CCRL2	chemokine (C-C motif) receptor-like 2	1hpi	1.46245	1.7e-07	7.41e-05
ENSG00000038382	TRIO	trio Rho guanine nucleotide exchange factor	24hpi	1.40194	6.49e-06	7.43e-05
ENSG00000164742	ADCY1	adenylate cyclase 1 (brain)	4hpi	-1.22821	4.06e-06	7.47e-05
ENSG00000171522	PTGER4	prostaglandin E receptor 4 (subtype EP4)	4hpi	1.18267	4.06e-06	7.47e-05
ENSG00000172379	ARNT2	aryl-hydrocarbon receptor nuclear translocator 2	4hpi	-2.05141	4.06e-06	7.47e-05
ENSG00000140470	ADAMTS17	ADAM metallopeptidase with thrombospondin type 1 motif, 17	24hpi	-2.30391	6.57e-06	7.51e-05
ENSG00000211455	STK38L	serine/threonine kinase 38 like	24hpi	1.44327	6.65e-06	7.59e-05
ENSG00000132386	SERPINF1	serpin peptidase inhibitor, clade F (alpha-2 antiplasmin, pigment epithelium derived factor), member 1	24hpi	-1.39289	6.66e-06	7.6e-05
ENSG00000108700	CCL8	chemokine (C-C motif) ligand 8	24hpi	3.32686	6.79e-06	7.74e-05
ENSG00000169715	MT1E	metallothionein 1E	24hpi	1.8284	6.79e-06	7.74e-05
ENSG00000005882	PDK2	pyruvate dehydrogenase kinase, isozyme 2	4hpi	-1.29496	4.23e-06	7.76e-05
ENSG00000137133	HINT2	histidine triad nucleotide binding protein 2	24hpi	-1.58022	6.9e-06	7.86e-05
ENSG00000151702	FLI1	Fli-1 proto-oncogene, ETS transcription factor	24hpi	-1.14758	6.93e-06	7.88e-05
ENSG00000084112	SSH1	slingshot protein phosphatase 1	24hpi	1.16605	6.95e-06	7.89e-05
ENSG00000100365	NCF4	neutrophil cytosolic factor 4, 40kDa	24hpi	-1.88511	6.96e-06	7.9e-05
ENSG00000174307	PHLDA3	pleckstrin homology-like domain, family A, member 3	4hpi	-1.23894	4.35e-06	7.97e-05
ENSG00000124875	CXCL6	chemokine (C-X-C motif) ligand 6	24hpi	2.71953	7.2e-06	8.15e-05
ENSG00000123104	ITPR2	inositol 1,4,5-trisphosphate receptor, type 2	24hpi	1.09301	7.22e-06	8.16e-05
ENSG00000163874	ZC3H12A	zinc finger CCCH-type containing 12A	1hpi	1.95427	1.94e-07	8.17e-05
ENSG00000117318	ID3	inhibitor of DNA binding 3, dominant negative helix-loop-helix protein	24hpi	-1.96401	7.23e-06	8.18e-05
ENSG00000136603	SKIL	SKI-like proto-oncogene	4hpi	1.14259	4.48e-06	8.19e-05
ENSG00000131355	EMR3	egf-like module containing, mucin-like, hormone receptor-like 3	24hpi	4.98853	7.26e-06	8.2e-05
ENSG00000117632	STMN1	stathmin 1	24hpi	-1.74246	7.3e-06	8.23e-05
ENSG00000075223	SEMA3C	sema domain, immunoglobulin domain (Ig), short basic domain, secreted, (semaphorin) 3C	24hpi	1.93964	7.45e-06	8.4e-05
ENSG00000125652	ALKBH7	alkB, alkylation repair homolog 7 (E. coli)	4hpi	-1.45543	4.64e-06	8.47e-05
ENSG00000061337	LZTS1	leucine zipper, putative tumor suppressor 1	24hpi	-2.06198	7.53e-06	8.48e-05
ENSG00000160953	MUM1	melanoma associated antigen (mutated) 1	4hpi	-1.07945	4.71e-06	8.59e-05
ENSG00000090013	BLVRB	biliverdin reductase B	24hpi	-1.57967	7.72e-06	8.68e-05
ENSG00000132669	RIN2	Ras and Rab interactor 2	4hpi	-1.01572	4.78e-06	8.71e-05
ENSG00000126500	FLRT1	fibronectin leucine rich transmembrane protein 1	24hpi	-2.50339	7.84e-06	8.8e-05
ENSG00000141506	PIK3R5	phosphoinositide-3-kinase, regulatory subunit 5	4hpi	1.30441	4.86e-06	8.83e-05
ENSG00000161791	FMNL3	formin-like 3	4hpi	1.19623	4.89e-06	8.87e-05
ENSG00000166669	ATF7IP2	activating transcription factor 7 interacting protein 2	4hpi	1.12644	4.9e-06	8.89e-05
ENSG00000116833	NR5A2	nuclear receptor subfamily 5, group A, member 2	4hpi	-1.69476	4.92e-06	8.91e-05
ENSG00000119899	SLC17A5	solute carrier family 17 (acidic sugar transporter), member 5	4hpi	-1.33513	4.95e-06	8.92e-05
ENSG00000141655	TNFRSF11A	tumor necrosis factor receptor superfamily, member 11a, NFKB activator	4hpi	-1.79823	4.95e-06	8.92e-05
ENSG00000152465	NMT2	N-myristoyltransferase 2	4hpi	1.3051	4.95e-06	8.92e-05
ENSG00000138794	CASP6	caspase 6, apoptosis-related cysteine peptidase	24hpi	-1.44241	7.98e-06	8.96e-05
ENSG00000074660	SCARF1	scavenger receptor class F, member 1	4hpi	1.64591	4.99e-06	8.98e-05
ENSG00000125731	SH2D3A	SH2 domain containing 3A	4hpi	3.26505	5e-06	8.98e-05
ENSG00000154639	CXADR	coxsackie virus and adenovirus receptor	24hpi	-2.33272	8.06e-06	9.03e-05
ENSG00000146192	FGD2	FYVE, RhoGEF and PH domain containing 2	24hpi	-2.02486	8.12e-06	9.09e-05
ENSG00000022267	FHL1	four and a half LIM domains 1	24hpi	-2.36717	8.2e-06	9.17e-05
ENSG00000135766	EGLN1	egl-9 family hypoxia-inducible factor 1	24hpi	1.1472	8.21e-06	9.17e-05
ENSG00000204128	C2orf72	chromosome 2 open reading frame 72	24hpi	2.35196	8.36e-06	9.33e-05
ENSG00000164929	BAALC	brain and acute leukemia, cytoplasmic	24hpi	1.76645	8.39e-06	9.36e-05
ENSG00000137809	ITGA11	integrin, alpha 11	4hpi	-1.40703	5.23e-06	9.39e-05
ENSG00000205755	CRLF2	cytokine receptor-like factor 2	24hpi	4.17388	8.49e-06	9.46e-05
ENSG00000152818	UTRN	utrophin	24hpi	-1.07752	8.55e-06	9.52e-05
ENSG00000166165	CKB	creatine kinase, brain	24hpi	1.92719	8.57e-06	9.54e-05
ENSG00000127526	SLC35E1	solute carrier family 35, member E1	24hpi	1.2169	8.72e-06	9.68e-05
ENSG00000182197	EXT1	exostosin glycosyltransferase 1	24hpi	-1.2223	8.75e-06	9.72e-05
ENSG00000151117	TMEM86A	transmembrane protein 86A	4hpi	-1.51001	5.43e-06	9.73e-05
ENSG00000198125	MB	myoglobin	24hpi	-1.94597	8.81e-06	9.77e-05
ENSG00000196502	SULT1A1	sulfotransferase family, cytosolic, 1A, phenol-preferring, member 1	24hpi	-1.66687	8.84e-06	9.79e-05
ENSG00000100364	KIAA0930	KIAA0930	24hpi	-1.07524	8.93e-06	9.88e-05
ENSG00000166532	RIMKLB	ribosomal modification protein rimK-like family member B	24hpi	1.34566	8.92e-06	9.88e-05
ENSG00000170962	PDGFD	platelet derived growth factor D	24hpi	-2.95792	8.94e-06	9.88e-05
ENSG00000134955	SLC37A2	solute carrier family 37 (glucose-6-phosphate transporter), member 2	24hpi	-1.15757	8.96e-06	9.9e-05
ENSG00000152558	TMEM123	transmembrane protein 123	4hpi	1.34891	5.55e-06	9.91e-05
ENSG00000178467	P4HTM	prolyl 4-hydroxylase, transmembrane (endoplasmic reticulum)	24hpi	-1.16445	8.98e-06	9.91e-05
ENSG00000144320	KIAA1715	KIAA1715	24hpi	1.04966	9.14e-06	0.000100726
ENSG00000173821	RNF213	ring finger protein 213	24hpi	1.31256	9.15e-06	0.000100807
ENSG00000165685	TMEM52B	transmembrane protein 52B	24hpi	-1.98259	9.17e-06	0.000100867
ENSG00000170581	STAT2	signal transducer and activator of transcription 2, 113kDa	24hpi	1.2177	9.22e-06	0.000101364
ENSG00000142765	SYTL1	synaptotagmin-like 1	24hpi	-3.3341	9.23e-06	0.000101394
ENSG00000184349	EFNA5	ephrin-A5	4hpi	2.33512	5.71e-06	0.000101745
ENSG00000196396	PTPN1	protein tyrosine phosphatase, non-receptor type 1	4hpi	1.03778	5.72e-06	0.000101745
ENSG00000169964	TMEM42	transmembrane protein 42	24hpi	-1.22402	9.3e-06	0.000102116
ENSG00000001630	CYP51A1	cytochrome P450, family 51, subfamily A, polypeptide 1	24hpi	2.01755	9.39e-06	0.000103027
ENSG00000174600	CMKLR1	chemokine-like receptor 1	24hpi	-2.56817	9.41e-06	0.000103126
ENSG00000114026	OGG1	8-oxoguanine DNA glycosylase	4hpi	-1.09081	5.87e-06	0.000104212
ENSG00000075461	CACNG4	calcium channel, voltage-dependent, gamma subunit 4	4hpi	2.477	5.9e-06	0.000104571
ENSG00000081985	IL12RB2	interleukin 12 receptor, beta 2	24hpi	-1.54451	9.61e-06	0.000105161
ENSG00000160703	NLRX1	NLR family member X1	4hpi	-1.37679	5.94e-06	0.00010521
ENSG00000100219	XBP1	X-box binding protein 1	4hpi	1.14634	5.95e-06	0.000105258
ENSG00000113282	CLINT1	clathrin interactor 1	4hpi	1.01157	5.99e-06	0.000105737
ENSG00000143786	CNIH3	cornichon family AMPA receptor auxiliary protein 3	4hpi	-1.21722	6e-06	0.000105737
ENSG00000135709	KIAA0513	KIAA0513	24hpi	-1.87046	9.78e-06	0.000106979
ENSG00000110446	SLC15A3	solute carrier family 15 (oligopeptide transporter), member 3	24hpi	1.02453	9.86e-06	0.000107717
ENSG00000162804	SNED1	sushi, nidogen and EGF-like domains 1	24hpi	-2.03519	9.86e-06	0.000107717
ENSG00000119280	C1orf198	chromosome 1 open reading frame 198	24hpi	1.00599	9.88e-06	0.000107823
ENSG00000142875	PRKACB	protein kinase, cAMP-dependent, catalytic, beta	24hpi	-1.59089	9.91e-06	0.000108081
ENSG00000004660	CAMKK1	calcium/calmodulin-dependent protein kinase kinase 1, alpha	4hpi	-1.26248	6.18e-06	0.000108819
ENSG00000099849	RASSF7	Ras association (RalGDS/AF-6) domain family (N-terminal) member 7	24hpi	-1.44392	1e-05	0.000108963
ENSG00000163545	NUAK2	NUAK family, SNF1-like kinase, 2	24hpi	-2.17921	1e-05	0.000109357
ENSG00000109762	SNX25	sorting nexin 25	24hpi	1.10941	1.01e-05	0.000109511
ENSG00000034152	MAP2K3	mitogen-activated protein kinase kinase 3	4hpi	1.2879	6.25e-06	0.000109815
ENSG00000124920	MYRF	myelin regulatory factor	24hpi	-1.05455	1.01e-05	0.00011016
ENSG00000186088	GSAP	gamma-secretase activating protein	24hpi	1.29396	1.01e-05	0.00011016
ENSG00000125726	CD70	CD70 molecule	24hpi	1.60351	1.02e-05	0.000110208
ENSG00000174236	REP15	RAB15 effector protein	4hpi	-2.09812	6.31e-06	0.0001104
ENSG00000171130	ATP6V0E2	ATPase, H+ transporting V0 subunit e2	24hpi	-1.70983	1.02e-05	0.000110852
ENSG00000167207	NOD2	nucleotide-binding oligomerization domain containing 2	24hpi	1.6299	1.03e-05	0.000111643
ENSG00000167114	SLC27A4	solute carrier family 27 (fatty acid transporter), member 4	24hpi	-1.00724	1.03e-05	0.000111669
ENSG00000128268	MGAT3	mannosyl (beta-1,4-)-glycoprotein beta-1,4-N-acetylglucosaminyltransferase	4hpi	-1.76624	6.4e-06	0.000111694
ENSG00000010610	CD4	CD4 molecule	24hpi	-1.37561	1.03e-05	0.000111796
ENSG00000211455	STK38L	serine/threonine kinase 38 like	4hpi	-1.45015	6.44e-06	0.000112181
ENSG00000198899	MT-ATP6	mitochondrially encoded ATP synthase 6	4hpi	1.11676	6.45e-06	0.000112238
ENSG00000148218	ALAD	aminolevulinate dehydratase	4hpi	-1.22855	6.47e-06	0.000112379
ENSG00000151718	WWC2	WW and C2 domain containing 2	4hpi	1.12506	6.48e-06	0.000112379
ENSG00000169683	LRRC45	leucine rich repeat containing 45	4hpi	-1.61311	6.48e-06	0.000112379
ENSG00000103569	AQP9	aquaporin 9	4hpi	2.72687	6.53e-06	0.000113073
ENSG00000104946	TBC1D17	TBC1 domain family, member 17	4hpi	-1.35212	6.64e-06	0.000114649
ENSG00000135324	MRAP2	melanocortin 2 receptor accessory protein 2	24hpi	2.17863	1.07e-05	0.000115355
ENSG00000132334	PTPRE	protein tyrosine phosphatase, receptor type, E	24hpi	1.22418	1.07e-05	0.00011561
ENSG00000015532	XYLT2	xylosyltransferase II	4hpi	-1.0289	6.86e-06	0.000118344
ENSG00000103710	RASL12	RAS-like, family 12	24hpi	3.95918	1.11e-05	0.000119181
ENSG00000036672	USP2	ubiquitin specific peptidase 2	24hpi	-1.2115	1.11e-05	0.000119211
ENSG00000148798	INA	internexin neuronal intermediate filament protein, alpha	4hpi	-1.5699	6.98e-06	0.000119772
ENSG00000164100	NDST3	N-deacetylase/N-sulfotransferase (heparan glucosaminyl) 3	4hpi	2.12473	6.98e-06	0.000119772
ENSG00000168785	TSPAN5	tetraspanin 5	4hpi	-1.30058	6.98e-06	0.000119772
ENSG00000157554	ERG	v-ets avian erythroblastosis virus E26 oncogene homolog	24hpi	2.38951	1.11e-05	0.000119876
ENSG00000169189	NSMCE1	non-SMC element 1 homolog (S. cerevisiae)	24hpi	-1.1628	1.12e-05	0.000120432
ENSG00000104093	DMXL2	Dmx-like 2	24hpi	1.20282	1.13e-05	0.000120884
ENSG00000152229	PSTPIP2	proline-serine-threonine phosphatase interacting protein 2	24hpi	1.94122	1.13e-05	0.000120966
ENSG00000100324	TAB1	TGF-beta activated kinase 1/MAP3K7 binding protein 1	4hpi	-1.01276	7.09e-06	0.000121035
ENSG00000117013	KCNQ4	potassium channel, voltage gated KQT-like subfamily Q, member 4	4hpi	2.00462	7.09e-06	0.000121035
ENSG00000144959	NCEH1	neutral cholesterol ester hydrolase 1	4hpi	-1.12518	7.09e-06	0.000121035
ENSG00000106123	EPHB6	EPH receptor B6	24hpi	-2.19386	1.13e-05	0.000121413
ENSG00000131188	PRR7	proline rich 7 (synaptic)	24hpi	2.16153	1.14e-05	0.000122006
ENSG00000185885	IFITM1	interferon induced transmembrane protein 1	24hpi	2.4618	1.15e-05	0.000122353
ENSG00000170385	SLC30A1	solute carrier family 30 (zinc transporter), member 1	4hpi	-1.4118	7.25e-06	0.000123612
ENSG00000064692	SNCAIP	synuclein, alpha interacting protein	24hpi	3.34738	1.16e-05	0.000123765
ENSG00000164327	RICTOR	RPTOR independent companion of MTOR, complex 2	24hpi	1.27383	1.17e-05	0.000124228
ENSG00000133961	NUMB	numb homolog (Drosophila)	24hpi	1.08124	1.17e-05	0.00012429
ENSG00000089048	ESF1	ESF1, nucleolar pre-rRNA processing protein, homolog (S. cerevisiae)	4hpi	1.29628	7.35e-06	0.000124969
ENSG00000147813	NAPRT	nicotinate phosphoribosyltransferase	4hpi	-1.23409	7.36e-06	0.000125063
ENSG00000163661	PTX3	pentraxin 3, long	24hpi	1.63477	1.18e-05	0.000125463
ENSG00000226979	LTA	lymphotoxin alpha	4hpi	3.07361	7.43e-06	0.000126099
ENSG00000004799	PDK4	pyruvate dehydrogenase kinase, isozyme 4	4hpi	-3.34811	7.48e-06	0.000126628
ENSG00000120332	TNN	tenascin N	24hpi	-1.75252	1.2e-05	0.000127148
ENSG00000136048	DRAM1	DNA-damage regulated autophagy modulator 1	24hpi	1.70212	1.2e-05	0.000127439
ENSG00000143061	IGSF3	immunoglobulin superfamily, member 3	24hpi	1.86581	1.2e-05	0.000127629
ENSG00000198892	SHISA4	shisa family member 4	24hpi	-1.17928	1.21e-05	0.000128105
ENSG00000269713	NBPF9	neuroblastoma breakpoint family, member 9	24hpi	1.8707	1.23e-05	0.000129697
ENSG00000141012	GALNS	galactosamine (N-acetyl)-6-sulfatase	24hpi	1.00669	1.25e-05	0.00013158
ENSG00000106366	SERPINE1	serpin peptidase inhibitor, clade E (nexin, plasminogen activator inhibitor type 1), member 1	24hpi	2.12657	1.26e-05	0.000132697
ENSG00000075240	GRAMD4	GRAM domain containing 4	4hpi	-1.07619	7.91e-06	0.000133531
ENSG00000186281	GPAT2	glycerol-3-phosphate acyltransferase 2, mitochondrial	24hpi	-4.69083	1.27e-05	0.000134068
ENSG00000124920	MYRF	myelin regulatory factor	4hpi	-1.07642	8e-06	0.00013485
ENSG00000074706	IPCEF1	interaction protein for cytohesin exchange factors 1	4hpi	-1.23279	8.03e-06	0.00013506
ENSG00000184226	PCDH9	protocadherin 9	4hpi	1.88135	8.04e-06	0.000135187
ENSG00000101695	RNF125	ring finger protein 125, E3 ubiquitin protein ligase	24hpi	-1.90376	1.31e-05	0.000137628
ENSG00000147443	DOK2	docking protein 2, 56kDa	24hpi	-1.30653	1.31e-05	0.000137889
ENSG00000105974	CAV1	caveolin 1, caveolae protein, 22kDa	4hpi	1.48915	8.26e-06	0.000138612
ENSG00000101335	MYL9	myosin, light chain 9, regulatory	24hpi	-1.44831	1.32e-05	0.000138967
ENSG00000026025	VIM	vimentin	24hpi	1.31803	1.33e-05	0.000139798
ENSG00000196730	DAPK1	death-associated protein kinase 1	24hpi	-1.01071	1.34e-05	0.000140222
ENSG00000100154	TTC28	tetratricopeptide repeat domain 28	24hpi	1.15724	1.34e-05	0.000140497
ENSG00000111860	CEP85L	centrosomal protein 85kDa-like	24hpi	1.23375	1.35e-05	0.000140979
ENSG00000086712	TXLNG	taxilin gamma	4hpi	1.05892	8.44e-06	0.000141083
ENSG00000145864	GABRB2	gamma-aminobutyric acid (GABA) A receptor, beta 2	4hpi	-2.29934	8.43e-06	0.000141083
ENSG00000008300	CELSR3	cadherin, EGF LAG seven-pass G-type receptor 3	24hpi	1.2923	1.36e-05	0.000142047
ENSG00000182472	CAPN12	calpain 12	24hpi	2.16973	1.37e-05	0.000142809
ENSG00000137757	CASP5	caspase 5, apoptosis-related cysteine peptidase	4hpi	2.05583	8.66e-06	0.000144639
ENSG00000163512	AZI2	5-azacytidine induced 2	24hpi	1.04044	1.39e-05	0.000144829
ENSG00000172954	LCLAT1	lysocardiolipin acyltransferase 1	24hpi	-1.39047	1.41e-05	0.000146507
ENSG00000112378	PERP	PERP, TP53 apoptosis effector	4hpi	1.1964	8.91e-06	0.000148525
ENSG00000172216	CEBPB	CCAAT/enhancer binding protein (C/EBP), beta	4hpi	1.47437	8.98e-06	0.000149329
ENSG00000143224	PPOX	protoporphyrinogen oxidase	24hpi	-1.25838	1.44e-05	0.000149709
ENSG00000114450	GNB4	guanine nucleotide binding protein (G protein), beta polypeptide 4	24hpi	1.25639	1.44e-05	0.000150141
ENSG00000118523	CTGF	connective tissue growth factor	24hpi	3.00275	1.44e-05	0.000150141
ENSG00000101745	ANKRD12	ankyrin repeat domain 12	4hpi	1.05537	9.08e-06	0.000150645
ENSG00000163814	CDCP1	CUB domain containing protein 1	4hpi	-1.86502	9.14e-06	0.000151404
ENSG00000185522	LMNTD2	lamin tail domain containing 2	24hpi	-1.35128	1.46e-05	0.000151677
ENSG00000078401	EDN1	endothelin 1	4hpi	2.65597	9.19e-06	0.000151778
ENSG00000106462	EZH2	enhancer of zeste 2 polycomb repressive complex 2 subunit	4hpi	1.09437	9.17e-06	0.000151778
ENSG00000157617	C2CD2	C2 calcium-dependent domain containing 2	24hpi	-1.1154	1.47e-05	0.00015219
ENSG00000126106	TMEM53	transmembrane protein 53	4hpi	-1.94105	9.26e-06	0.000152789
ENSG00000132359	RAP1GAP2	RAP1 GTPase activating protein 2	4hpi	-1.27949	9.29e-06	0.000153111
ENSG00000120457	KCNJ5	potassium channel, inwardly rectifying subfamily J, member 5	24hpi	-2.11808	1.48e-05	0.000153509
ENSG00000111859	NEDD9	neural precursor cell expressed, developmentally down-regulated 9	4hpi	-1.08555	9.37e-06	0.000154202
ENSG00000154380	ENAH	enabled homolog (Drosophila)	24hpi	-2.07192	1.51e-05	0.000156492
ENSG00000105376	ICAM5	intercellular adhesion molecule 5, telencephalin	24hpi	1.92687	1.52e-05	0.000157079
ENSG00000014641	MDH1	malate dehydrogenase 1, NAD (soluble)	24hpi	-1.0995	1.53e-05	0.000158372
ENSG00000055044	NOP58	NOP58 ribonucleoprotein	4hpi	1.25438	9.64e-06	0.000158452
ENSG00000148481	FAM188A	family with sequence similarity 188, member A	4hpi	1.27575	9.69e-06	0.000159048
ENSG00000130653	PNPLA7	patatin-like phospholipase domain containing 7	24hpi	-1.69399	1.54e-05	0.00015911
ENSG00000161640	SIGLEC11	sialic acid binding Ig-like lectin 11	24hpi	-2.69447	1.54e-05	0.00015911
ENSG00000116731	PRDM2	PR domain containing 2, with ZNF domain	4hpi	1.15608	9.73e-06	0.000159478
ENSG00000177943	MAMDC4	MAM domain containing 4	24hpi	1.2371	1.57e-05	0.000161298
ENSG00000185420	SMYD3	SET and MYND domain containing 3	24hpi	-1.90709	1.57e-05	0.000161759
ENSG00000088387	DOCK9	dedicator of cytokinesis 9	24hpi	1.74575	1.58e-05	0.000162082
ENSG00000120539	MASTL	microtubule associated serine/threonine kinase-like	4hpi	1.02228	9.9e-06	0.000162164
ENSG00000074660	SCARF1	scavenger receptor class F, member 1	24hpi	1.67756	1.58e-05	0.000162181
ENSG00000125347	IRF1	interferon regulatory factor 1	4hpi	1.10018	9.99e-06	0.000163085
ENSG00000144481	TRPM8	transient receptor potential cation channel, subfamily M, member 8	4hpi	-1.22451	1e-05	0.000163404
ENSG00000174804	FZD4	frizzled class receptor 4	24hpi	1.2854	1.6e-05	0.000163866
ENSG00000130517	PGPEP1	pyroglutamyl-peptidase I	4hpi	-1.00709	1.01e-05	0.000164332
ENSG00000141873	SLC39A3	solute carrier family 39 (zinc transporter), member 3	4hpi	-1.12541	1.01e-05	0.000164379
ENSG00000197016	ZNF470	zinc finger protein 470	24hpi	1.17798	1.62e-05	0.000165884
ENSG00000109667	SLC2A9	solute carrier family 2 (facilitated glucose transporter), member 9	24hpi	-1.28251	1.62e-05	0.000166333
ENSG00000130340	SNX9	sorting nexin 9	4hpi	1.07665	1.03e-05	0.000166714
ENSG00000275023	MLLT6	myeloid/lymphoid or mixed-lineage leukemia (trithorax homolog, Drosophila); translocated to, 6	4hpi	1.92337	1.03e-05	0.000167149
ENSG00000090376	IRAK3	interleukin-1 receptor-associated kinase 3	4hpi	1.32219	1.04e-05	0.000169317
ENSG00000162722	TRIM58	tripartite motif containing 58	24hpi	-1.92203	1.66e-05	0.000169778
ENSG00000183484	GPR132	G protein-coupled receptor 132	24hpi	1.26352	1.66e-05	0.000169778
ENSG00000186891	TNFRSF18	tumor necrosis factor receptor superfamily, member 18	4hpi	2.73933	1.05e-05	0.000170279
ENSG00000213638	ADAT3	adenosine deaminase, tRNA-specific 3	4hpi	-1.89034	1.05e-05	0.000170279
ENSG00000105825	TFPI2	tissue factor pathway inhibitor 2	4hpi	3.16971	1.07e-05	0.00017165
ENSG00000122515	ZMIZ2	zinc finger, MIZ-type containing 2	4hpi	1.08344	1.07e-05	0.00017165
ENSG00000149091	DGKZ	diacylglycerol kinase, zeta	4hpi	-1.03807	1.07e-05	0.00017165
ENSG00000157303	SUSD3	sushi domain containing 3	4hpi	-1.88239	1.06e-05	0.00017165
ENSG00000168672	FAM84B	family with sequence similarity 84, member B	4hpi	-2.12269	1.07e-05	0.00017165
[truncated: 1,845 more rows]
