# Supplementary material for: High-throughput transcriptomics reveals common and strain-specific responses of human macrophages to infection with Mycobacterium abscessus Smooth and Rough variants
Source: BMC Genomics. 2015 Dec 9;16:1046. doi: 10.1186/s12864-015-2246-1 (PMC4674915; doi:10.1186/s12864-015-2246-1)
Supplement: Additional file 6: Table S3. — Overlap of the core responses to MAB and MTB. 73 genes were identified in both datasets. “Induced” indicates that the gene shows an increase in abundance upon infection; “Repressed” indicates that the gene shows a decrease in abundance upon infection. (XLSX 8 kb) [file 12864_2015_2246_MOESM6_ESM.xlsx]

## Sheet: Sheet1
Ensembl ID	Gene symbol	Gene description	MAB response pattern	MTB response pattern
ENSG00000000971	CFH	complement factor H	Induced	Induced
ENSG00000059378	PARP12	poly (ADP-ribose) polymerase family, member 12	Induced	Induced
ENSG00000073737	DHRS9	dehydrogenase/reductase (SDR family) member 9	Repressed	Induced
ENSG00000082074	FYB	FYN binding protein (FYB-120/130)	Repressed	Induced
ENSG00000088827	SIGLEC1	sialic acid binding Ig-like lectin 1, sialoadhesin	Induced	Induced
ENSG00000089127	OAS1	2',5'-oligoadenylate synthetase 1, 40/46kDa	Induced	Induced
ENSG00000095585	BLNK	B-cell linker	Repressed	Induced
ENSG00000095752	IL11	interleukin 11	Induced	Induced
ENSG00000100600	LGMN	legumain	Induced	Induced
ENSG00000102524	TNFSF13B	tumor necrosis factor (ligand) superfamily, member 13b	Induced	Induced
ENSG00000105559	PLEKHA4	pleckstrin homology domain containing, family A (phosphoinositide binding specific) member 4	Induced	Induced
ENSG00000107201	DDX58	DEAD (Asp-Glu-Ala-Asp) box polypeptide 58	Induced	Induced
ENSG00000108691	CCL2	chemokine (C-C motif) ligand 2	Induced	Induced
ENSG00000108700	CCL8	chemokine (C-C motif) ligand 8	Induced	Induced
ENSG00000111335	OAS2	2'-5'-oligoadenylate synthetase 2, 69/71kDa	Induced	Induced
ENSG00000114450	GNB4	guanine nucleotide binding protein (G protein), beta polypeptide 4	Induced	Induced
ENSG00000115267	IFIH1	interferon induced with helicase C domain 1	Induced	Induced
ENSG00000115363	TMEM166	family with sequence similarity 176, member A	Induced	Induced
ENSG00000119917	IFIT3	interferon-induced protein with tetratricopeptide repeats 3	Induced	Induced
ENSG00000119922	IFIT2	interferon-induced protein with tetratricopeptide repeats 2	Induced	Induced
ENSG00000123240	OPTN	optineurin	Induced	Induced
ENSG00000123700	KCNJ2	potassium inwardly-rectifying channel, subfamily J, member 2	Repressed	Induced
ENSG00000125266	EFNB2	ephrin-B2	Induced	Induced
ENSG00000126353	CCR7	chemokine (C-C motif) receptor 7	Induced	Induced
ENSG00000130589	PRIC285	peroxisomal proliferator-activated receptor A interacting complex 285	Induced	Induced
ENSG00000132274	TRIM22	tripartite motif-containing 22	Induced	Induced
ENSG00000132530	XAF1	XIAP associated factor 1	Induced	Induced
ENSG00000133561	GIMAP6	GTPase, IMAP family member 6	Repressed	Induced
ENSG00000134321	RSAD2	radical S-adenosyl methionine domain containing 2	Induced	Induced
ENSG00000134326	CMPK2	cytidine monophosphate (UMP-CMP) kinase 2, mitochondrial	Induced	Induced
ENSG00000135114	OASL	2'-5'-oligoadenylate synthetase-like	Induced	Induced
ENSG00000137203	TFAP2A	transcription factor AP-2 alpha (activating enhancer binding protein 2 alpha)	Induced	Repressed
ENSG00000137959	IFI44L	interferon-induced protein 44-like	Induced	Induced
ENSG00000137965	IFI44	interferon-induced protein 44	Induced	Induced
ENSG00000138496	PARP9	poly (ADP-ribose) polymerase family, member 9	Induced	Induced
ENSG00000138642	HERC6	hect domain and RLD 6	Induced	Induced
ENSG00000138646	HERC5	hect domain and RLD 5	Induced	Induced
ENSG00000146192	FGD2	FYVE, RhoGEF and PH domain containing 2	Repressed	Induced
ENSG00000152778	IFIT5	interferon-induced protein with tetratricopeptide repeats 5	Induced	Induced
ENSG00000154451	GBP5	guanylate binding protein 5	Induced	Induced
ENSG00000156234	CXCL13	chemokine (C-X-C motif) ligand 13	Induced	Induced
ENSG00000157601	MX1	myxovirus (influenza virus) resistance 1, interferon-inducible protein p78 (mouse)	Induced	Induced
ENSG00000162676	GFI1	growth factor independent 1 transcription repressor	Repressed	Induced
ENSG00000163568	AIM2	absent in melanoma 2	Induced	Induced
ENSG00000163644	PPM1K	protein phosphatase 1K (PP2C domain containing)	Induced	Induced
ENSG00000164023	SGMS2	sphingomyelin synthase 2	Induced	Repressed
ENSG00000164691	TAGAP	T-cell activation RhoGTPase activating protein	Induced	Induced
ENSG00000165140	FBP1	fructose-1,6-bisphosphatase 1	Repressed	Repressed
ENSG00000165949	IFI27	interferon, alpha-inducible protein 27	Induced	Induced
ENSG00000166396	SERPINB7	serpin peptidase inhibitor, clade B (ovalbumin), member 7	Induced	Induced
ENSG00000167207	NOD2	nucleotide-binding oligomerization domain containing 2	Induced	Induced
ENSG00000169245	CXCL10	chemokine (C-X-C motif) ligand 10	Induced	Induced
ENSG00000169248	CXCL11	chemokine (C-X-C motif) ligand 11	Induced	Induced
ENSG00000170581	STAT2	signal transducer and activator of transcription 2, 113kDa	Induced	Induced
ENSG00000172183	ISG20	interferon stimulated exonuclease gene 20kDa	Induced	Induced
ENSG00000173193	PARP14	poly (ADP-ribose) polymerase family, member 14	Induced	Induced
ENSG00000173821	RNF213	ring finger protein 213	Induced	Induced
ENSG00000177409	SAMD9L	sterile alpha motif domain containing 9-like	Induced	Induced
ENSG00000181458	TMEM45A	transmembrane protein 45A	Induced	Induced
ENSG00000183023	SLC8A1	solute carrier family 8 (sodium/calcium exchanger), member 1	Repressed	Induced
ENSG00000183784	C9orf66	chromosome 9 open reading frame 66	Repressed	Induced
ENSG00000184221	OLIG1	oligodendrocyte transcription factor 1	Induced	Induced
ENSG00000184349	EFNA5	ephrin-A5	Induced	Induced
ENSG00000184979	USP18	ubiquitin specific peptidase 18	Induced	Induced
ENSG00000185745	IFIT1	interferon-induced protein with tetratricopeptide repeats 1	Induced	Induced
ENSG00000185885	IFITM1	interferon induced transmembrane protein 1 (9-27)	Induced	Induced
ENSG00000188290	HES4	hairy and enhancer of split 4 (Drosophila)	Induced	Induced
ENSG00000196116	TDRD7	tudor domain containing 7	Induced	Induced
ENSG00000197959	DNM3	dynamin 3	Induced	Induced
ENSG00000198216	CACNA1E	calcium channel, voltage-dependent, R type, alpha 1E subunit	Induced	Induced
ENSG00000198719	DLL1	delta-like 1 (Drosophila)	Induced	Induced
ENSG00000205413	SAMD9	sterile alpha motif domain containing 9	Induced	Induced
ENSG00000205927	OLIG2	oligodendrocyte lineage transcription factor 2	Induced	Induced
