# Supplementary material for: High-throughput transcriptomics reveals common and strain-specific responses of human macrophages to infection with Mycobacterium abscessus Smooth and Rough variants
Source: BMC Genomics. 2015 Dec 9;16:1046. doi: 10.1186/s12864-015-2246-1 (PMC4674915; doi:10.1186/s12864-015-2246-1)
Supplement: Additional file 9: Table S4. — Differentially expressed (DE) miRNAs identified in response to MAB-R and MAB-S infection. miRNAs were regarded as DE if they had an absolute Log2 Fold Change of at least 1, and an adjusted P-value (FDR) of less than 0.05. (XLSX 7 kb) [file 12864_2015_2246_MOESM9_ESM.xlsx]

## Sheet: MAB-R
Gene	logFC	FDR	Time point
hsa-miR-193a-5p	1.31819	0.000138872	24h
hsa-miR-4662a-5p	-1.00048	0.00207195	24h
hsa-miR-193b-3p	2.34821	0.0030606	24h
hsa-miR-181d-5p	1.06013	0.00511972	24h
hsa-miR-92a-1-5p	-2.10363	0.0110886	24h
hsa-miR-454-3p	-1.02478	0.0114698	24h
hsa-miR-4286	1.56195	0.0201395	24h
hsa-miR-363-3p	-1.54937	0.0340012	24h
hsa-miR-450a-5p	-1.39717	0.044768	24h
hsa-miR-5100	2.21519	0.044768	24h
hsa-miR-548e-3p	-1.42672	0.0464143	24h
hsa-miR-877-5p	1.31424	0.0464143	24h
hsa-miR-99b-3p	1.1677	0.0464143	24h

## Sheet: MAB-S
Gene	logFC	FDR	Time point
hsa-miR-193b-3p	2.34682	0.0296579	4h
hsa-miR-181d-5p	1.66463	8.57e-08	24h
hsa-miR-193a-5p	1.56425	2.6e-07	24h
hsa-miR-193b-3p	3.03969	4.27e-07	24h
hsa-miR-4662a-5p	-1.15869	4.08e-05	24h
hsa-miR-212-3p	1.94856	0.000105166	24h
hsa-miR-99b-3p	1.73131	0.00019004	24h
hsa-miR-23a-5p	1.56826	0.000602889	24h
hsa-miR-140-5p	-2.01466	0.000714413	24h
hsa-miR-181c-5p	1.21083	0.000714413	24h
hsa-miR-199b-5p	-1.06875	0.00278845	24h
hsa-miR-548e-3p	-1.75432	0.00278845	24h
hsa-miR-27a-5p	1.31333	0.00334727	24h
hsa-miR-450a-5p	-1.60698	0.00387474	24h
hsa-miR-454-3p	-1.0026	0.00615553	24h
hsa-miR-4286	1.61584	0.00644632	24h
hsa-miR-877-5p	1.49602	0.00644632	24h
hsa-miR-574-5p	1.09963	0.00830916	24h
hsa-miR-628-5p	-1.48672	0.00830916	24h
hsa-miR-32-3p	-2.11382	0.00833011	24h
hsa-miR-548o-3p	-1.29842	0.00833011	24h
hsa-miR-548h-5p	2.01678	0.0105991	24h
hsa-miR-548av-3p	-1.26958	0.0105991	24h
hsa-miR-126-3p	-1.59335	0.0123761	24h
hsa-miR-132-3p	1.46446	0.0141313	24h
hsa-miR-5100	2.20601	0.0141313	24h
hsa-miR-126-5p	-1.30641	0.0142241	24h
hsa-miR-340-3p	-1.29752	0.0144634	24h
hsa-miR-146a-5p	2.03236	0.0160299	24h
hsa-miR-549a	2.69469	0.017913	24h
hsa-miR-5701	1.68019	0.0285702	24h
hsa-miR-193a-3p	2.36159	0.0336363	24h
hsa-miR-1296-5p	-1.22317	0.0341393	24h
hsa-miR-210-3p	1.5775	0.0341393	24h
hsa-miR-181c-3p	1.30761	0.0350768	24h
hsa-miR-374a-5p	-1.47837	0.0353525	24h
hsa-miR-424-5p	-1.16243	0.0353525	24h
hsa-miR-576-5p	-1.28454	0.0353525	24h
hsa-miR-548b-5p	-1.48341	0.0384813	24h
hsa-miR-548ay-5p	-1.43902	0.0393285	24h
hsa-miR-548ad-5p	-1.43868	0.0393285	24h
hsa-miR-548ae-5p	-1.4385	0.0393285	24h
hsa-miR-548d-5p	-1.43802	0.0393285	24h
hsa-miR-212-5p	1.64309	0.0405674	24h
